# Supplementary material for: Improved One-Class Modeling of High-Dimensional Metabolomics Data via Eigenvalue-Shrinkage
Source: Metabolites. 2021 Apr 13;11(4):237. doi: 10.3390/metabo11040237 (PMC8069634; doi:10.3390/metabo11040237)
Supplement: Supplementary file 1 [file metabolites-11-00237-s001.zip]

Archive with 3 entries (2 files):
- metabolites-1165785-supple-for conversion/
- metabolites-1165785-supple-for conversion/Case Study 1.xlsx
- metabolites-1165785-supple-for conversion/metabolites-1165785-supplementary.docx
