# Supplementary material for: Improved One-Class Modeling of High-Dimensional Metabolomics Data via Eigenvalue-Shrinkage
Source: Metabolites. 2021 Apr 13;11(4):237. doi: 10.3390/metabo11040237 (PMC8069634; doi:10.3390/metabo11040237)
Supplement: Supplementary file 1 [file metabolites-11-00237-s001.zip › metabolites-1165785-supple-for conversion/Case Study 1.xlsx]

## Sheet: Sheet1
Cultivar	nr of peaks in cluster	average RT	put mol mass	max value	PRESTO	SMART	SMART	KAROLIN	GRAVITY	DEODARA	DESIREE	P	P110-48	COLOMBA	COLOMBA	P49-27	P	P110-16	H43-4k	DELCORA	A	V109-12	PREMIERE	MONA LISA	V	CARNAVAL	CARRERA	VITALIA	LILY ROSE	DESIREE	KARLENA	KIEBITZ	B	CELANDINE	AGATA	P110-05	V	TOMENSA	ULTRA	COMPASS	F43-2	ANGELIQUE	CARRERA	BIRTE	CHERIE	V109-17	VR808	TIVOLI	B
Location					A	B	A	A	A	A	A	A	A	B	C	A	B	A	A	A	A	A	A	A	A	A	B	A	A	B	A	A	B	A	A	A	B	A	A	A	A	A		A	A	A	A	A	A
Group					Reference	Test	Reference	Reference	Reference	Reference	Reference	Reference	Test	Test	Test	Test	Test	Test	Test	Reference	Reference	Test	Reference	Reference	Reference	Reference	Test	Reference	Reference	Test	Reference	Reference	Test	Reference	Reference	Reference	Test	Reference	Reference	Reference	Test	Reference	Reference	Reference	Reference	Test	Reference	Reference	Reference
cluster_Id
1_1	2	1.32213	279.159	9114.09	8172.55	0	0	0	0	1603.11	2391	0	0	0	0	0	1245.58	1033.18	0	0	0	0	0	995.694	0	0	0	0	0	0	0	1063.93	0	1012.99	0	0	0	0	0	0	0	0	0	0	0	0	0	0	0
1_2	2	1.6335	338.145	215449	12747	5433	8221	7415	14073.5	7418	5000	9112	6869	23532.9	25295.7	8457.51	11562.5	7965	6004	18327.3	3839	2309	6469	36003.4	2973	6771	42192.1	3506	8590	4946	8292	7096	5441	11867	15341	9100	6948	9517	40403.1	24296.9	7672	19210.1	19326.3	38194.5	2315	5737	11133	2988	8168
1_3	3	1.6687	258.899	10355.7	0	1107	0	0	0	0	0	0	0	0	0	0	7904.1	0	0	0	0	0	0	0	0	0	3120.82	0	0	0	0	0	0	0	0	0	10355.7	0	0	0	0	0	0	0	0	0	0	0	0
1_4	4	1.70838	407.086	48184.4	5214.88	6566.82	0	0	7732.57	4667.8	11825.6	0	0	24449.5	3604.21	0	0	0	0	0	0	0	0	14996.8	1748	3698.73	28429.5	4473.99	9643.64	0	0	0	0	0	24623.8	0	0	0	0	0	0	0	12049.3	16561.4	0	3279	0	0	0
1_7	2	1.35899	393.498	20336.8	0	0	0	1950	0	0	0	0	0	0	0	0	0	0	0	0	0	1027	0	0	0	0	0	0	0	0	3592.69	0	0	0	0	20336.8	0	0	0	0	0	0	0	0	0	6497.73	0	0	0
1_8	37	1.7575	626.692	1.86021e+06	781428	572983	1.18811e+06	1.2374e+06	1.07243e+06	1.86021e+06	1.127e+06	292985	777565	264843	1.14751e+06	341951	414191	482301	744755	687929	772048	784291	637914	384381	572384	1.086e+06	370110	544589	368075	525139	577179	603130	582372	349318	305335	395169	441796	821309	484992	518168	642844	463231	334865	388915	468571	361506	559523	567663	671466
1_10	9	1.76142	151.035	5.21334e+06	0	0	0	0	0	0	0	0	0	0	0	0	0	0	0	0	0	0	0	0	0	0	0	1.79963e+06	0	0	0	0	0	0	0	0	0	0	0	2.22681e+06	0	0	190183	0	5.21334e+06	1.46853e+06	0	4.09586e+06	0
1_12	20	1.75807	223.024	2.6699e+06	1.52864e+06	1.87929e+06	1.33306e+06	1.12621e+06	1.82814e+06	1.02549e+06	2.14773e+06	847711	911309	1.74804e+06	1.28884e+06	819210	672177	810031	614728	1.1593e+06	630915	1.04355e+06	1.19446e+06	1.7382e+06	1.09117e+06	1.2295e+06	1.87651e+06	2.04794e+06	1.39895e+06	1.19263e+06	944578	381833	854177	1.28617e+06	1.7703e+06	596370	946769	315986	999840	748387	856138	987454	1.48667e+06	1.57939e+06	900580	1.08966e+06	484147	700142	1.03573e+06
1_16	15	1.76862	236.905	2.14035e+06	1.64605e+06	1.63339e+06	1.36735e+06	1.59938e+06	1.2675e+06	366808	938234	1.97315e+06	1.71073e+06	1.69006e+06	1.53453e+06	1.93574e+06	1.83676e+06	1.72676e+06	1.71066e+06	1.72301e+06	1.76643e+06	1.34686e+06	1.84263e+06	1.51841e+06	1.60664e+06	1.18214e+06	1.48643e+06	1.98311e+06	1.56263e+06	1.68369e+06	1.78828e+06	2.14035e+06	1.78584e+06	1.71705e+06	1.56966e+06	1.87575e+06	1.48322e+06	1.77587e+06	1.6443e+06	1.94493e+06	1.58842e+06	1.72096e+06	1.58932e+06	1.9874e+06	2.1247e+06	1.73054e+06	1.74678e+06	2.01598e+06	1.57348e+06
1_20	10	1.83513	213.075	1.25097e+06	280887	613045	124668	150156	123432	42526	207770	441485	150243	851603	173614	284510	357734	223695	106510	358041	141351	236354	150605	350113	223521	100753	785781	901736	200268	600298	276882	102260	558438	451562	711361	157487	367305	48768.3	132928	604985	339479	1.0893e+06	547114	703221	202880	294131	107078	210913	304198
1_22	24	1.83027	151.035	1.27976e+07	1.10042e+07	5.9467e+06	1.00644e+07	1.04729e+07	9.41576e+06	1.01071e+07	8.86077e+06	1.09126e+07	1.05223e+07	6.18951e+06	1.10002e+07	1.18116e+07	9.97467e+06	1.21096e+07	1.27976e+07	7.56024e+06	1.22482e+07	9.12823e+06	1.00448e+07	6.49918e+06	1.02517e+07	9.25424e+06	4.71808e+06	1.14341e+07	8.4569e+06	5.64775e+06	9.66798e+06	1.19192e+07	6.11631e+06	1.07101e+07	5.89468e+06	1.10068e+07	7.36875e+06	1.08519e+07	8.01858e+06	8.4721e+06	8.00843e+06	6.13848e+06	6.42548e+06	6.68578e+06	9.7178e+06	7.80674e+06	1.07443e+07	8.73362e+06	7.79674e+06
1_24	3	1.83653	160.097	3.7546e+06	1.15734e+06	1.61955e+06	931638	260532	1.53091e+06	609911	1.09587e+06	529003	588506	2.59709e+06	754702	333272	1.92692e+06	598974	1.38827e+06	582635	967912	663462	486713	774689	802153	1.18732e+06	1.57361e+06	293246	994400	2.6082e+06	111060	881465	1.30763e+06	947623	228790	537204	2.60396e+06	1.68495e+06	707740	1.36994e+06	710380	1.25627e+06	1.26359e+06	549506	506016	672695	1.38289e+06	1.0906e+06	881756
1_25	3	1.79018	223.989	314757	0	0	0	0	0	0	0	0	0	0	0	0	0	0	0	0	0	0	0	0	0	0	0	0	0	0	0	0	0	0	0	0	0	0	0	18585	0	0	0	126983	314757	0	0	47336	0
1_28	6	1.90376	201.035	1.2184e+06	1.12532e+06	1.01202e+06	1.19799e+06	1.15062e+06	1.00862e+06	817897	1.19269e+06	1.13275e+06	1.2184e+06	771381	832164	1.15909e+06	996761	1.11368e+06	1.12075e+06	985619	1.10964e+06	997946	971082	819970	1.06098e+06	1.04634e+06	648001	472524	923863	994542	1.06195e+06	929774	875256	893736	626971	949012	888419	944881	859954	831344	892449	763464	583331	785357	932492	851321	982777	939809	858978
1_29	4	1.89213	208.973	713254	67654.3	218039	84319.2	84442.5	9821.21	0	83485.1	63511.5	76427.2	100333	3855.81	10719.2	71089.6	9891.89	0	125206	7138.17	80391.3	76062.2	102756	83944.6	6173.47	133010	554546	74010.2	237127	86539.5	0	185671	57003.9	81624.9	7626	125978	4203.26	62894.7	70547.7	99561.2	113457	64279.1	126414	83610.3	86483.7	52616.6	113279	84785.3
1_30	3	1.90223	237.551	77238.9	0	0	0	0	0	0	0	0	0	0	33046.6	0	0	0	0	0	0	0	0	0	0	0	0	8349.89	0	0	0	0	0	0	0	0	0	0	0	0	0	0	0	0	0	0	0	0	0
1_33	14	1.93495	133.061	8.47287e+07	4.21578e+07	8.47287e+07	5.84102e+07	3.76908e+07	3.85624e+07	2.06954e+07	5.59761e+07	5.86863e+07	5.62246e+07	4.80626e+07	2.64712e+07	5.2886e+07	4.32238e+07	3.90171e+07	3.65529e+07	5.87175e+07	3.54207e+07	4.14838e+07	3.71173e+07	5.48945e+07	4.86772e+07	3.94875e+07	4.06596e+07	4.56299e+07	4.25449e+07	6.8481e+07	5.22141e+07	2.25054e+07	5.08461e+07	3.26394e+06	4.16992e+07	3.82983e+07	5.33653e+07	2.64213e+07	4.21744e+07	3.01411e+07	3.84314e+07	5.52901e+07	2.902e+07	6.81883e+07	4.04607e+07	4.63071e+07	3.25875e+07	3.97907e+07	3.83764e+07
1_34	5	1.95006	381.079	675558	0	28089	0	0	0	4726.93	0	24994.1	0	28713.5	200709	0	0	0	1425.98	138121	1414.02	0	0	0	0	0	0	0	0	0	0	87936.9	0	0	0	0	0	1412.03	0	0	0	0	0	0	0	4619.28	1868.42	0	0
1_36	13	1.95739	147.076	8.38221e+07	4.57462e+07	4.48083e+07	2.85667e+07	2.28392e+07	2.93445e+07	1.15466e+07	2.48813e+07	3.65182e+07	3.21412e+07	7.71301e+07	2.0404e+07	2.95542e+07	3.62867e+07	2.13781e+07	2.3454e+07	3.16455e+07	2.13822e+07	2.61889e+07	3.10291e+07	4.74465e+07	2.32619e+07	2.45813e+07	8.38221e+07	6.01004e+07	3.37153e+07	3.56189e+07	2.61375e+07	9.43653e+06	3.6021e+07	2.34144e+07	6.90943e+07	2.34446e+07	3.61217e+07	1.19105e+07	3.67353e+07	2.2837e+07	1.59896e+07	4.16332e+07	5.90118e+07	6.39768e+07	2.49761e+07	3.83421e+07	2.03774e+07	3.04197e+07	1.43054e+07
1_37	2	1.94996	198.858	102140	0	0	0	0	0	0	0	0	0	0	0	0	0	0	0	0	21282.7	0	0	0	0	56196.4	0	0	0	0	0	0	0	0	0	0	65767.3	0	0	0	0	102140	0	0	0	0	0	0	0
1_38	2	1.90635	199.065	191966	0	0	0	0	0	0	0	0	0	0	0	0	0	0	0	0	0	0	0	0	0	0	0	18161	0	0	0	0	46005	20974	0	0	0	0	0	0	0	0	0	0	0	0	0	0	40437
1_40	4	1.99723	199.108	349192	4793.13	11083.4	0	0	0	0	0	6316.26	0	0	0	0	0	305053	0	0	0	0	0	0	0	0	0	0	0	0	0	0	0	0	51361.7	0	0	0	0	0	0	0	0	0	0	0	0	4318.71	0
1_41	3	1.9122	199.009	326736	326736	186775	0	0	0	0	0	0	0	31963	0	0	0	0	0	0	0	0	0	0	0	0	0	0	0	0	0	0	0	0	0	274504	10400.5	0	0	0	0	0	0	0	0	0	0	0	0
1_42	3	2	198.953	353676	0	0	0	255839	0	18003.4	0	0	0	0	0	0	0	0	0	0	0	0	0	0	0	0	0	10766.5	0	0	0	12952.5	0	0	0	0	0	14372.1	0	0	0	0	56893.8	0	0	0	0	0	0
1_43	3	1.96446	195.758	153984	0	0	0	0	5023.81	0	0	0	0	0	0	0	0	0	0	0	0	0	0	39296.1	0	0	0	0	0	0	0	0	6093.33	0	0	0	0	0	0	0	106155	0	0	0	141136	0	0	0	0
1_44	2	2.0181	195.732	97526.1	0	0	0	0	0	0	0	0	0	0	0	0	0	0	0	0	0	0	0	0	0	0	0	0	0	0	0	0	0	0	0	0	0	0	0	24585.4	0	0	0	44677.4	0	0	19189.6	0	0
1_45	3	2.04209	198.964	385266	27499.9	0	0	65847.5	0	0	0	0	0	4913.62	0	0	0	0	0	152519	0	310736	0	0	0	0	0	0	0	385266	0	0	0	0	0	29391.3	0	0	49602.3	0	0	0	0	0	0	0	0	0	0
1_46	2	1.97902	129.066	178551	0	0	0	0	0	0	0	0	0	0	0	0	0	0	0	0	0	0	0	0	0	0	0	0	0	0	0	0	0	0	0	0	0	0	0	0	0	0	0	0	0	0	0	0	0
1_49	3	2.08554	725.282	104362	0	0	0	0	0	0	0	0	0	28594.6	0	0	5561.81	0	0	0	0	0	0	0	0	0	29582.1	16936.5	0	0	0	0	0	0	10490.5	0	0	0	0	0	0	0	0	0	0	0	0	0	0
1_50	2	1.9809	799.281	118120	0	0	0	0	0	0	0	0	0	0	0	0	0	0	0	0	0	0	0	0	0	0	0	0	0	0	0	0	0	0	0	0	0	0	0	0	0	0	0	0	0	0	0	0	0
1_51	3	1.93007	147.076	5.92255e+06	0	0	0	0	0	0	0	0	0	0	0	0	0	0	0	0	0	0	0	0	0	0	0	0	0	0	41525.5	0	0	0	0	0	0	0	0	50771.5	0	0	0	0	0	0	65138.8	0	0
1_55	6	2.02517	166.053	2.0068e+06	282847	159823	193486	145520	174566	94937.6	188850	149728	164275	236212	180764	134204	101166	149728	74567.2	145721	80260.7	179063	202183	249653	201119	216217	226066	331143	199753	104194	152419	28999.9	88864.8	284308	434047	92251.8	114265	61553	222492	56049.9	108534	257009	228385	331399	154934	225902	41137.6	119234	125740
1_56	4	2.01483	326.086	109462	3878.92	0	0	0	0	0	9154.99	0	0	0	0	0	0	0	0	0	0	0	0	0	0	0	0	0	0	0	0	109462	0	0	0	0	0	13414.4	0	0	0	0	0	0	0	0	0	0	0
1_58	5	2.02215	638.214	372826	0	0	10940.5	11371.4	0	0	0	0	0	0	22615.9	0	0	0	5549.9	0	0	6681.38	0	40651.1	0	0	0	42160.9	0	0	0	0	0	50415.6	0	0	10795.9	0	15568.1	73724.1	0	5795.15	13775.1	0	8826.11	25529.4	0	0	0
1_60	10	2.04436	282.087	8.887e+06	6.43915e+06	1.45481e+06	7.31901e+06	5.25612e+06	7.05558e+06	8.887e+06	4.85314e+06	2.53925e+06	3.86068e+06	2.38909e+06	4.68035e+06	2.75605e+06	905739	3.67729e+06	2.65119e+06	2.81835e+06	1.93816e+06	3.15318e+06	5.40854e+06	2.85621e+06	3.16119e+06	5.06382e+06	2.112e+06	1.03939e+06	3.13245e+06	1.14159e+06	2.80031e+06	474950	362755	3.71117e+06	2.55132e+06	3.63977e+06	764475	2.33154e+06	5.67765e+06	1.10528e+06	1.32617e+06	1.26827e+06	3.33704e+06	1.72419e+06	4.67375e+06	2.7736e+06	1.28961e+06	2.36577e+06	2.27947e+06
1_62	2	2.06347	475.177	3.69106e+06	1.11537e+06	2.6974e+06	1.06469e+06	871079	830444	270649	1.43284e+06	1.69977e+06	1.48626e+06	1.96566e+06	884929	1.225e+06	1.45873e+06	989712	1.02348e+06	1.87314e+06	1.05298e+06	1.30589e+06	1.05414e+06	2.04386e+06	1.43629e+06	784485	1.4704e+06	2.81418e+06	1.41876e+06	2.74764e+06	1.53182e+06	397922	1.72154e+06	936004	1.68616e+06	1.0554e+06	1.98586e+06	619325	943093	823527	888257	2.29978e+06	909120	2.94497e+06	1.0456e+06	1.6008e+06	914457	1.00326e+06	925066
1_64	2	1.97542	840.248	23013.9	0	0	0	0	2510.82	0	0	0	0	0	0	23013.9	0	0	0	0	0	0	0	0	0	0	0	0	0	0	17910	0	0	0	0	0	0	0	0	0	0	0	0	0	0	0	0	0	0
1_66	2	2.09771	606.193	52071.1	6640.45	0	0	0	0	0	0	0	4719	0	0	0	0	0	0	0	0	4395.25	0	5717	0	0	0	0	0	0	5845.12	0	0	13116	0	0	0	0	0	5950	0	0	0	0	0	0	4255.4	0	0
1_68	2	2.21807	951.908	89447.6	0	0	0	13468.6	0	0	0	0	0	0	0	0	0	0	0	0	0	0	0	0	0	0	0	0	0	0	0	5717	0	0	0	0	0	0	0	0	0	0	0	0	0	0	0	0	0
1_69	13	2.09665	363.113	6.20217e+06	5.05984e+06	1.02649e+06	4.72851e+06	4.06438e+06	4.9909e+06	6.20217e+06	3.95779e+06	1.89507e+06	2.92344e+06	2.07445e+06	4.31507e+06	1.94129e+06	771845	2.7729e+06	2.53413e+06	2.06656e+06	1.93511e+06	2.97263e+06	4.36966e+06	2.02287e+06	2.94334e+06	3.10774e+06	1.42919e+06	901076	2.84399e+06	1.04554e+06	2.35036e+06	382105	283929	2.97605e+06	1.82027e+06	3.05873e+06	705993	2.26699e+06	4.06395e+06	787419	1.06205e+06	1.02718e+06	2.09422e+06	1.55192e+06	3.59812e+06	2.3861e+06	1.33454e+06	1.75834e+06	1.5255e+06
1_71	2	2.08428	387.161	50634.3	0	0	0	0	0	0	0	0	0	23131.8	0	0	0	0	0	0	0	0	0	0	0	0	0	0	19826.1	0	0	0	0	0	0	0	0	0	0	0	0	0	0	0	0	0	0	0	0
1_72	8	2.11763	772.296	509821	308040	18741.6	78513.9	72026	95212.2	90634.9	206853	85333.2	86343.4	184479	246644	34835.4	104260	101870	136148	47043.7	141854	237293	73224.5	479755	189339	24874.9	92293.5	485126	335871	149119	115808	5612.53	23577.2	509821	214826	120025	121004	41657.4	143080	42257.9	73524.7	210215	242489	263626	154367	265003	94481.1	34395.9	37957.1
1_74	7	2.13837	203.563	2.52023e+06	258364	412901	197293	704267	250535	369004	278916	558188	663065	179145	677300	731851	1.53336e+06	750948	1.29066e+06	485148	1.62784e+06	400277	345901	140395	478076	334008	72918.5	92220.8	219108	456336	610914	2.52023e+06	1.22983e+06	152243	72205.6	545534	942723	1.51139e+06	100274	795629	713989	110136	55655.8	111048	159744	169638	1.42031e+06	732826	319814
1_75	7	2.15415	352.104	640627	524365	272996	544680	529926	488299	319231	314094	529619	640627	276867	251259	519685	150095	635820	274472	296429	228802	159481	438427	119020	196333	460914	250512	47434.3	40421.4	179614	451451	133271	88052.6	139733	198337	491287	98480.6	225127	254200	157950	127528	148164	187127	205105	501135	151429	201683	392146	163707
1_76	2	2.17792	637.23	269265	11733.5	46813.2	0	0	0	0	0	8054.43	0	22221.3	0	9791.45	12740.8	0	0	0	0	6492.98	0	29332.2	0	0	15825.4	28355.3	13320.4	0	0	0	0	23531.6	15745	0	21717.1	0	0	40775.3	0	17594.8	0	23017.7	0	22232.1	0	2813.95	0
1_78	3	2.21703	378.119	161198	123482	0	138363	34315.4	104226	161198	32673.5	0	12961.7	22838.2	13191.1	0	0	12762.1	0	9727.77	0	25956.1	42430.1	17530.5	32615	36884.9	0	0	69662.4	0	12506.9	0	0	0	14821.5	28353.8	0	0	67281	0	0	0	17550.7	32104.4	24698	0	0	0	9329.53
1_81	5	2.20955	460.203	5.18269e+06	1.16069e+06	622547	614653	656844	988658	433769	1.54711e+06	528126	569662	1.16977e+06	851205	447985	557808	655351	485256	710062	463958	1.6795e+06	1.13701e+06	3.09637e+06	1.73823e+06	611442	1.02466e+06	5.18269e+06	2.76801e+06	1.3506e+06	739764	137228	744569	2.52122e+06	1.65237e+06	659993	1.23101e+06	442746	1.37197e+06	617650	846728	1.15384e+06	1.87856e+06	1.72941e+06	1.28261e+06	2.21552e+06	522086	657155	919420
1_83	9	2.24068	656.698	122677	0	0	4559.97	0	0	4663.71	0	0	0	0	15875.3	0	7218.18	0	25114.4	0	0	0	0	5750.15	6687.18	0	0	0	8265.74	0	3966.23	7170.08	0	0	0	0	0	27657.6	0	0	6166.78	0	0	7202.58	0	0	6189.11	15295.6	0
1_85	2	2.25517	195.821	106324	22383.4	27239.3	0	84100.5	0	0	0	0	0	0	0	0	0	0	0	82896.3	0	0	0	0	0	0	0	0	0	106324	0	0	0	0	0	0	0	0	0	0	0	0	0	0	0	0	0	0	0
1_86	2	2.1958	195.871	111890	91430.4	111890	0	0	0	0	0	0	0	0	0	0	0	0	0	0	0	0	0	0	0	0	0	0	0	0	0	0	0	0	0	62609.9	0	0	0	0	0	0	0	0	0	0	0	0	0
1_87	9	2.24286	193.07	793766	42646.4	89579.2	0	169633	215698	368661	0	5428	5172.54	41141.8	0	58889.5	56536.8	50530.9	44019.6	46935	0	188819	36219.4	0	218292	237001	27887.2	61599.6	615410	25930.5	46790.8	57603.6	259317	0	31088.2	34146.6	174817	52511.7	25075.7	261851	441429	38591.8	0	84736.1	0	47385.6	28037.5	305809	244964
1_89	2	2.20064	881.462	18855.4	7875.54	0	0	0	0	0	0	0	0	0	0	0	0	0	0	0	0	0	0	0	0	0	0	0	0	0	0	0	0	0	0	0	0	0	0	2901	0	0	0	0	0	0	0	0	0
1_90	3	2.25068	198.862	257674	0	0	0	0	0	23194.1	0	0	0	0	4164.6	0	0	0	0	0	0	0	0	37614.8	0	29833.7	0	0	0	0	0	0	0	0	0	0	0	0	0	0	0	0	0	0	0	0	0	0	0
1_92	6	2.24498	110.009	2.36235e+06	1.44912e+06	1.40909e+06	1.70944e+06	2.10735e+06	1.38225e+06	2.13163e+06	1.28067e+06	1.74084e+06	1.84951e+06	393120	1.8911e+06	1.82606e+06	2.09509e+06	1.69465e+06	2.25255e+06	607962	2.15851e+06	560810	1.17384e+06	254596	620289	609796	172882	0	267974	467382	586300	2.36235e+06	502697	317168	180371	619691	401343	1.00074e+06	259472	404367	317780	65787	141766	190680	416694	192879	607846	430026	232431
1_94	2	2.27471	481.08	66055.8	66055.8	0	33119.7	0	6329.22	0	0	0	0	0	0	0	0	0	0	0	0	0	0	51343.2	0	0	0	0	0	0	0	0	0	32003.5	0	0	0	0	33793.2	0	0	0	0	0	17790	0	0	0	0
1_98	4	2.24104	393.426	113637	0	0	0	0	2939.8	0	0	0	0	0	0	21961.2	33223.2	0	0	0	0	0	0	0	0	0	0	0	0	0	0	0	0	0	0	0	0	0	0	0	0	0	0	0	0	0	0	3740	0
1_99	11	2.30953	280.139	2.66999e+06	169534	41716.5	178118	244962	281693	173238	175913	77965.5	219703	77717.3	313539	163645	143043	248383	123747	194745	129334	163706	202270	117755	191766	222022	123631	384323	188545	32789.2	181418	146363	102908	236379	434229	170632	34989.6	197827	241038	136079	190359	108188	228926	281927	146647	209634	168561	313129	93597.1
1_101	4	2.30898	182.081	4.63954e+07	1.43286e+07	2.92531e+07	2.12768e+07	1.95625e+07	3.11227e+07	1.84524e+07	3.86277e+07	1.78989e+07	1.43602e+07	2.74842e+07	2.07513e+07	1.83558e+07	1.15539e+07	1.87374e+07	8.65818e+06	2.98833e+07	8.50558e+06	2.32564e+07	2.25241e+07	3.04301e+07	2.56285e+07	2.23968e+07	2.49736e+07	3.21151e+07	2.59569e+07	2.62496e+07	2.30966e+07	1.02115e+07	1.42526e+07	2.79542e+07	3.36447e+07	1.71154e+07	1.70161e+07	9.39805e+06	2.03914e+07	1.91013e+07	1.70609e+07	1.91557e+07	2.54545e+07	2.22674e+07	2.14276e+07	2.79767e+07	9.18174e+06	2.03696e+07	2.12311e+07
1_109	3	2.39696	1205.2	56906.2	0	0	0	6289.54	0	1084	52134.4	0	0	0	0	0	0	0	0	0	0	0	0	0	0	0	2632.72	9753.49	0	0	0	0	0	0	0	0	0	0	0	1058.37	0	0	2773.7	0	0	4631.47	0	0	0
1_110	2	2.34375	223.144	401451	23884.9	0	0	61039.2	49307.8	126611	28867.3	5759.88	13501.9	11122.5	171926	9444.77	9960.77	18655	25809.2	7712.11	24823.1	304808	65983.6	25793.2	375419	0	0	0	14196.6	8309.96	17176.8	11997.8	36245	23902.9	0	29325.4	28410.2	0	24973.8	38394.2	169037	206700	0	11496.8	19852.7	362302	19023.3	13973	189086
1_111	2	2.39305	251.139	177097	114473	33094.1	28941.8	132209	24978.8	21616.6	15961.8	22152.3	49586.6	0	92837.6	17136.2	8036.69	0	46189.6	0	18669.8	16700.4	7982.34	29594	0	0	22158.2	0	55988	12501.5	26526.9	0	0	20937.1	10827.2	14552.4	11457.1	35770.1	52656.8	19143.4	19034.7	23028.8	40203.8	17776.8	0	13938	102552	42658.5	16762.5
1_112	2	2.37442	198.867	98902.2	0	0	0	0	0	0	0	0	0	0	0	0	0	0	0	0	0	0	0	0	0	0	0	0	0	0	1545	0	0	0	0	0	0	47342.9	0	0	0	0	15560.2	0	0	0	0	0	0
1_114	2	2.23638	951.469	19714.2	0	0	0	0	0	0	0	0	0	0	0	0	0	0	0	0	0	0	0	0	0	0	0	0	3797	0	0	0	0	0	0	0	0	0	0	0	0	0	0	0	0	0	0	0	0
1_115	2	2.51426	221.013	28458.8	0	0	0	2936	0	0	0	0	0	0	0	0	9764.7	0	0	0	0	0	0	0	0	0	0	0	0	0	0	0	0	0	0	0	0	0	0	0	0	0	0	0	0	0	9080.27	0	0
1_116	2	2.67642	228.896	21749.2	0	0	0	0	0	0	0	0	0	0	0	17098.8	4658	0	0	0	0	0	0	0	0	0	0	0	0	0	0	0	0	0	0	0	0	0	0	0	0	0	0	0	0	0	0	0	0
1_117	2	2.61578	952.281	37948.6	0	0	0	7603.21	0	0	6047.89	0	0	0	0	0	0	0	0	0	0	0	0	0	17271.7	0	4678.75	5833.16	3072.21	0	0	0	0	4963.41	0	0	7209.93	0	0	0	0	0	7675.11	0	0	0	0	0	0
1_118	2	2.37501	393.394	37624.1	0	0	0	0	0	0	0	0	0	0	0	0	0	0	0	0	0	0	0	0	0	0	0	0	0	0	0	0	0	0	0	0	0	0	0	0	0	0	0	0	0	0	0	0	0
1_119	9	2.63258	98.984	1.73414e+07	1.03849e+07	4.1797e+06	1.14947e+07	1.10225e+07	1.17294e+07	9.85567e+06	1.12565e+07	1.22352e+07	1.31089e+07	4.58778e+06	7.60305e+06	1.42298e+07	4.48356e+06	1.34582e+07	1.03527e+07	1.5845e+07	9.97095e+06	1.13686e+07	1.2952e+07	1.38967e+07	1.11698e+07	1.40844e+07	5.66376e+06	1.73414e+07	1.26431e+07	3.28485e+06	1.32656e+07	1.25784e+07	3.77876e+06	1.36476e+07	1.28535e+07	1.31394e+07	3.6727e+06	9.91286e+06	1.48958e+07	1.40099e+07	1.1468e+07	1.26668e+07	1.45923e+07	1.52112e+07	1.24395e+07	1.34623e+07	1.17274e+07	1.33796e+07	1.13017e+07
1_123	6	2.69315	273.037	1.20528e+06	28958.3	21477.8	14900.8	49194.1	38793.2	25592.7	104983	20737.7	17987.8	14411.8	12157	26176.5	22187.8	21815.7	24498.7	14239	30992.7	33292.2	27697.7	8431	23018.7	42149.4	14817	6629	26137.4	17884.8	23794.6	26272.7	16271.8	9483	13696	39050.4	21813.7	31640.7	21949.8	27430.6	75121.3	18768	11377	27135.6	11853	18367.7	152109	105306	11615
1_124	9	2.74254	319.069	735272	194861	286581	239165	157778	256257	243900	207297	265813	405519	416690	479233	290469	657495	383010	282790	190676	254898	248165	219611	202965	349392	207205	237584	219470	183654	334812	285458	203729	596495	195020	151893	442712	735272	381126	132215	213138	255410	146298	59204.1	178727	253004	233213	362529	340465	304668
1_125	2	2.75793	324.129	453952	77752	112913	84454.5	113745	114189	43534.9	171498	93193.6	68565.9	112198	104387	75310.7	56080.8	66830.7	37319.6	137517	53339.8	136574	96092.3	149783	122862	108023	149031	344164	131539	151507	80866.1	58345.4	130641	139431	202343	55116.3	88777.4	59247.6	105078	98848.9	158094	116486	150806	95165.3	124585	134922	50272.8	91395.2	150480
1_126	2	2.83862	272.008	29232.1	2542.42	15471.8	5631.37	7457.56	10382.1	14032.6	5596.38	7318.9	10418.5	12494.5	4846.49	8065.15	29232.1	11110.2	9768.51	2774.18	7829.22	5045.05	4702.95	3172	9043.93	7797.88	8020.28	0	1760.06	2516.18	2351	6209	8269.93	1506	1278.01	10919.7	6548	4916	0	4579.56	2081	0	1010	0	2893.42	3021	10782.1	0	4691.04
1_127	2	2.82855	322.077	100751	16648	11365	0	12957	0	0	0	21038	0	31788.6	6766	17226	13441	8932	11260	22367	14000	20377	0	19614	14216	0	69042.6	91161.6	15080	20281	20370	5009	23431	9926	100751	0	20893	0	24721	24191	9698	40646	52463.9	98364.8	18279	44082.1	16360	37256.3	0
1_128	2	2.82585	175.023	626846	401536	506004	377408	462613	358503	300548	401541	388511	398537	370936	559417	449396	532792	410603	435877	485034	464050	510568	413456	439898	519117	412036	402892	506932	377405	569087	478650	619694	616039	484929	448300	413629	585718	513059	366889	559678	524220	504030	314446	468052	566342	427576	494262	584031	529528
1_129	2	2.89886	215.016	508629	345349	291606	323837	338512	277098	311539	313702	319472	336073	210040	437570	376383	351617	339201	372463	330958	392330	371360	330926	321574	379109	340926	243594	240228	278451	304979	365750	482305	336640	381194	335807	369171	353443	449494	324477	407738	371586	364207	245052	364495	422046	353933	442531	443591	401443
1_130	2	2.92983	116.07	1.10551e+06	135343	497645	269548	151250	156164	83046.2	382335	124625	158992	629963	261156	117807	316065	0	165372	200759	153911	116267	385574	500922	180437	127739	665995	549205	223362	538368	192954	112169	460769	229798	446855	101925	364834	140328	153642	70216.4	378339	203112	0	234952	171677	167752	173466	87527.6	218392
1_131	3	2.92172	204.019	145676	126836	23396	106217	129889	84491.1	71711	95825.9	120025	113276	13367	128362	145676	61745.4	107482	123996	109190	120055	91722.2	116766	76460	91714.9	77474.8	14605	40921.8	73272.4	19432.4	94718.9	125210	21560.9	97897.4	36040.3	84512.2	37958.7	99995.1	70713.4	73682.9	68493	68278.6	24027	69487.7	74851.6	59605.2	65966.2	78552.3	53153.9
1_134	3	3.00591	312.111	54863.1	11398.6	0	0	0	0	0	0	0	0	0	0	0	0	0	0	0	0	0	0	9302.83	0	7939.93	5930.47	15581.3	0	0	0	0	0	12680	12222.5	0	0	0	10002.7	0	0	0	0	10386.6	0	6692.38	0	0	0
1_136	6	3.03512	307.083	171000	21626.4	14538.3	32762.8	21488.7	21525.6	17122.1	0	20338.4	22231.9	14496.4	30066.2	13679.3	20070.1	25785.2	19745.8	20129.9	16263.2	17217.9	15826.2	0	19458.5	18642.5	8325.12	0	12801.4	10362.3	15835.2	23346.2	16443.7	22750.7	22275.8	21629.3	9331.71	25309.6	13937.7	14925.4	27623	19314.9	12562	35973.8	11184.3	0	22287.8	37328.1	17352.6
1_137	9	3.05225	182.081	4.05542e+07	7.9233e+06	1.65143e+07	9.31429e+06	1.00211e+07	1.53947e+07	8.78837e+06	1.84137e+07	1.06601e+07	6.54666e+06	1.95071e+07	9.98211e+06	9.59681e+06	6.08531e+06	1.10702e+07	4.54921e+06	1.6619e+07	4.20609e+06	1.23827e+07	1.13569e+07	1.5881e+07	1.28014e+07	1.25253e+07	1.43236e+07	2.5357e+07	1.32992e+07	1.43009e+07	1.208e+07	4.76291e+06	9.29081e+06	1.49814e+07	2.1017e+07	8.61509e+06	9.53255e+06	4.43172e+06	1.09956e+07	1.00684e+07	8.78958e+06	1.11684e+07	1.42574e+07	1.28207e+07	1.06875e+07	1.49995e+07	4.39302e+06	1.19554e+07	9.13798e+06
1_139	8	3.10719	175.024	4.00257e+06	2.30823e+06	2.2832e+06	2.17502e+06	2.53396e+06	1.86723e+06	1.99681e+06	1.86023e+06	2.28634e+06	2.55016e+06	1.41966e+06	3.20077e+06	2.79836e+06	2.83125e+06	2.55125e+06	2.92144e+06	2.4713e+06	3.18581e+06	2.54431e+06	2.56057e+06	2.19028e+06	2.64787e+06	2.08679e+06	1.46869e+06	1.74658e+06	1.82478e+06	2.24762e+06	2.64381e+06	3.95713e+06	2.77868e+06	2.70572e+06	2.2371e+06	2.85395e+06	2.65816e+06	3.36207e+06	2.04124e+06	3.14536e+06	2.52301e+06	2.63183e+06	1.45586e+06	2.84253e+06	2.99602e+06	2.20829e+06	3.07215e+06	3.29101e+06	2.59891e+06
1_140	5	3.1714	198.9	238192	0	0	0	0	0	0	23480.2	0	0	0	0	0	0	0	0	0	0	0	0	0	0	0	68233.5	0	0	0	0	0	0	0	0	0	0	0	0	0	5511	0	0	0	12119.8	15234.2	0	0	0
1_142	2	3.02596	199.185	69500.5	0	0	0	0	0	0	0	0	0	0	0	0	0	0	0	0	0	0	0	0	0	0	0	0	0	0	0	0	0	0	0	0	0	0	0	0	0	0	0	0	0	0	0	0	0
1_143	3	3.07816	198.921	79997.9	0	0	0	0	0	0	0	10473.3	0	0	0	0	0	0	0	0	0	0	0	0	0	0	0	0	0	0	0	0	0	0	0	0	0	0	0	65388.6	0	0	0	79997.9	0	0	24852.9	0	0
1_144	3	3.29436	199.28	82298.9	0	0	0	0	0	0	0	0	0	0	0	0	0	0	0	0	0	0	0	0	0	0	0	0	0	0	0	0	0	0	0	0	0	0	0	0	0	0	0	0	0	0	0	0	0
1_145	3	3.14067	198.99	143278	0	0	0	0	36010.5	0	0	0	0	0	0	0	0	0	0	0	0	0	0	0	0	0	0	143278	0	0	49474.3	0	51858.3	34426.2	0	0	0	0	0	0	11386	0	0	0	0	0	0	0	0
1_146	2	3.10799	199.027	92341.2	0	0	0	0	0	0	0	0	0	0	0	0	0	0	0	0	0	0	0	0	0	0	0	0	0	0	0	0	0	0	92341.2	0	0	0	0	0	0	0	8561.98	0	0	0	0	0	0
1_147	2	3.1182	199.066	77060.8	0	0	0	0	0	0	0	0	0	77060.8	0	0	0	0	0	0	0	0	0	0	0	0	0	0	0	0	0	0	0	15214	0	0	0	0	0	0	0	0	0	0	0	0	0	0	13400
1_150	5	3.18125	130.05	8.90211e+06	2.57424e+06	1.9981e+06	795514	1.62952e+06	1.54882e+06	355392	1.33843e+06	3.25806e+06	2.37304e+06	4.69534e+06	902358	2.44812e+06	2.28386e+06	1.5922e+06	1.78764e+06	3.0623e+06	2.09462e+06	2.5585e+06	1.79303e+06	2.93312e+06	1.96447e+06	2.12156e+06	7.23813e+06	7.7494e+06	2.45357e+06	2.70364e+06	2.62171e+06	733619	3.59194e+06	1.51272e+06	8.90211e+06	2.11573e+06	2.96576e+06	757487	3.40721e+06	3.28076e+06	1.36404e+06	5.00342e+06	5.99024e+06	8.43628e+06	2.20047e+06	4.89635e+06	2.37052e+06	3.94088e+06	1.22443e+06
1_151	3	3.22139	294.155	256222	28674.3	6263.84	7735.68	19928	23540.8	16686.6	42027	6667.25	16391.1	17322.7	20123	12555.6	4247.79	16510.8	5858.43	21288	6433.59	22334	23932.6	18323.2	25141.5	22254	20099.6	61805.5	27132.2	10011.4	12298	1570.7	4580.3	43575	57429.8	10746.3	5606.8	7546.96	45194.3	6474.53	11723.8	16776.8	42405.2	29936.7	23228	26049.9	4808.96	11073.8	15195.4
1_153	2	3.64006	198.868	44373.6	0	0	0	0	0	0	1604.92	0	0	0	0	0	0	0	0	0	0	0	0	0	0	0	0	0	0	0	0	0	0	0	0	0	0	0	0	0	0	0	1367	0	0	0	0	0	0
1_155	2	3.18074	951.899	51850.7	0	0	1157.34	1896.8	972.472	2112.48	0	0	0	0	0	0	0	0	0	2132.7	0	1321.02	0	0	0	0	0	5796.32	0	2046.04	1929.54	0	0	2047	1350	0	0	0	0	0	2111.51	2991.45	0	4058.71	0	1413.45	0	0	0
1_156	2	3.42766	555.043	6144.67	6144.67	0	0	1349.98	1402	2363.37	0	1046.48	0	0	0	0	0	0	1103	0	0	0	0	0	0	0	0	0	0	0	0	0	0	0	0	0	0	0	0	0	0	0	0	0	0	0	0	0	0
1_157	2	3.47156	160.076	34013.3	6856.96	4133	0	1682.9	0	0	0	0	0	0	0	0	0	0	0	21308	0	0	0	0	0	0	0	0	0	0	8826.45	0	0	0	0	0	0	4685	0	0	0	0	0	2011.62	14407.4	0	0	8830.11	0
1_158	3	3.65838	316.103	20134	1818.28	2767.74	1607.04	0	1291.23	2036.2	6398.15	0	982.1	2300.21	0	0	0	0	1935.4	0	1733.8	0	0	5040.1	0	0	0	0	0	3245.83	0	0	5520.97	0	0	0	0	0	0	0	0	2785.98	0	0	0	0	3235.27	0	3024.06
1_159	2	3.57689	223.144	54696	3917.07	1335.62	0	16525.1	9079.99	15899.3	6572.35	0	2636.32	0	27741.8	2158.53	1590.97	2606.4	2883.69	2812.87	3307.62	47375.8	9850.04	5416.28	54696	0	1928.11	9099.94	2507.65	4981.38	2060.78	1684.73	8189.25	3011.37	0	2660.26	0	0	2953.52	6273.1	25080.2	28022.1	1536.11	0	2749.03	50557.6	1912.15	1685.73	21452.3
1_160	2	3.45322	199.083	29205.7	0	0	0	1232.03	0	0	0	8188	0	0	29205.7	0	0	0	8329	0	0	0	0	0	0	0	0	0	2472	0	0	0	0	991.588	0	0	0	0	0	0	0	0	0	0	0	0	0	0	0
1_161	2	3.72342	198.897	12061.2	0	0	0	0	0	0	12061.2	0	0	0	0	0	0	0	0	0	0	0	0	0	0	0	0	0	0	0	0	0	0	0	0	0	0	0	11408.4	0	0	0	0	0	10876.8	0	0	2134	0
1_162	3	3.71841	342.141	16246.1	1092.19	1365.49	0	1089.24	0	0	4797.2	0	2130.42	0	0	0	0	0	0	0	0	0	0	0	0	0	1372.37	0	0	0	0	0	0	0	1064.67	0	0	0	0	0	0	0	0	0	1086.3	0	0	0	0
1_163	2	3.75007	420.107	6290.75	0	0	0	0	0	0	0	0	0	0	0	0	0	0	0	0	0	0	0	0	0	0	0	0	0	0	0	0	0	0	0	0	0	0	0	0	0	0	0	0	0	0	0	0	0
1_164	4	3.82353	104.07	61845.4	4899.69	0	0	0	0	2116.6	0	5252.94	4533.75	0	2003.4	0	3515.95	0	2481.56	5127.06	2805.54	4646.95	0	6816.81	0	0	13273.6	0	0	0	0	0	8367.82	7049.85	0	0	0	0	7245.26	0	0	5776.97	3879.94	4998.25	4391.28	2098.56	0	4308.33	0
1_165	2	3.87848	584.089	32116.1	28682.1	21790	21412.8	29481.6	24113	19295.2	32116.1	22855.6	23891.1	15836.9	17977	21411.8	15942.8	17333.4	22028.2	16408.1	20685.7	19991.8	18394.9	14218.3	17850.7	12918.2	10971.2	12428.5	13398.9	12962.3	20642.1	17735	11478.3	12180.3	14237	20159.1	12133.9	12979.2	18803.3	15180.3	15359.2	12727	12622.2	17297.9	12191.6	13027.2	21051.9	11207	16222.6
1_166	2	3.75919	219.026	5850.16	2250.19	0	1273.22	0	0	0	0	0	0	0	0	0	0	0	0	0	0	0	0	1052	0	0	0	5850.16	0	0	0	0	0	0	0	0	0	0	0	0	0	0	0	1005	0	0	0	0	0
1_167	4	3.98368	131.034	36711.3	0	0	0	0	3960.17	1481.35	2093.56	2105.97	1898.72	3193.82	4017.05	1807.03	0	0	3201.42	9087.42	3745.86	4840.3	11652.9	0	5489.38	10655.9	18880.8	12997	5468.85	2902.52	2595.82	1212.96	5429.66	8837.91	12226.5	3906	4224.36	5919.63	20333	12783.3	5552.24	8459.9	28964.4	8146.06	10409	12429.5	14460	15075.8	10423.6
1_168	3	3.99218	171.026	24349.2	0	0	0	0	2159.95	0	0	0	0	3929.67	6258.68	0	0	1112.31	2582.11	6987.05	2365.19	2947.48	2399.1	3150.36	4125.8	8337.86	12766.2	9480.02	9186.15	5399.9	2164.8	0	3127.53	6175.77	8287.23	6001.6	4206.31	3317.38	12635.7	8497.16	4188.18	5345.8	14645	2892.08	7455.43	13480.3	5806.77	6389.96	11350.5
1_169	2	4.06928	206.066	89134.5	5670.09	2373	2279.3	5300.38	2061.37	11081.4	0	0	2917	1814	79835.1	5398.22	3273.53	4627.29	0	1824	0	9309.7	4407.31	1444.56	8032.96	0	1399	38246.6	9887.64	0	0	10639.7	1537	39088.2	0	3688.47	0	1064.67	10046.5	0	1352.58	0	1323.59	6715.18	5140.16	8334.89	0	2882	1766
1_172	3	4.10447	211.021	9759.46	0	0	0	0	0	0	0	0	0	0	7469.19	0	0	0	0	0	0	0	0	0	0	0	0	1620	0	0	0	0	0	2828.44	0	0	0	0	0	0	0	0	0	0	0	0	0	0	0
1_174	3	4.14077	129.055	24227.6	1015	0	0	1109	0	0	7178.75	0	0	0	0	0	0	0	0	1104	0	0	0	1399.44	0	0	1469	24227.6	11141	0	0	0	0	0	4074.35	0	7390.9	0	0	2161.7	0	0	0	1122	0	0	0	0	0
1_175	4	4.24999	232.98	39954.7	0	0	1281.56	3875.51	2898	5546.82	5121.4	7074.22	8206.9	7315.77	4370.35	8036.93	13817.7	12546.9	13105	14072	2214.9	14802.9	17279.1	11986.2	14205.9	13501.6	17386.5	10242.5	17637.7	21037.7	21784.9	25418.8	20674.3	24590.8	18745.8	24537.1	24934.2	28523.8	23236.7	29692.3	21092.1	24747.4	25285.3	28236.6	29310.2	29124.1	31883.8	31638.8	29830.5
1_177	3	4.42313	239.139	72079.1	0	3521.06	1064	7876	0	0	22675.4	0	0	6294.6	10538.3	0	0	0	0	26269.8	0	2577	11329	0	2121	4367	14053.9	0	0	9567.94	0	7794	0	2324	0	0	0	0	8697	0	1055	0	10291	2055	0	2639	0	20048.5	0
1_178	3	4.59595	195.851	65207.7	0	0	1300.48	0	0	0	0	0	3541.6	2644.95	1387.77	0	0	0	0	0	0	0	4936.85	0	0	4092.29	0	65207.7	1649	0	1826	0	0	9921.75	11558.5	0	4764.24	0	0	0	0	0	5586.59	0	1596.99	0	0	9417.21	12802.4
1_179	2	4.7212	393.373	16828.9	0	0	0	0	0	0	0	0	0	0	0	0	0	0	0	0	0	0	0	0	0	0	0	0	0	0	0	0	0	0	0	0	0	0	0	0	0	0	0	0	0	0	0	0	0
1_180	2	4.91409	195.896	21900.5	0	5201.11	0	0	0	0	2712.74	0	0	0	0	0	0	0	0	0	0	0	1266	0	0	1631	0	0	0	0	0	0	1347	0	0	0	0	0	0	1217	0	0	0	0	0	0	0	0	1214
1_182	2	4.87246	229.024	24350.9	0	0	0	0	0	0	0	0	0	0	0	0	0	0	0	0	0	0	1226.79	0	0	0	0	0	0	0	0	0	0	0	0	0	0	11938.6	4085.32	0	0	0	0	0	0	11144.8	0	0	0
1_185	4	4.84115	229.032	317486	51409.2	43737.5	30247.4	43600.1	36005.2	21590.9	50742.8	47777.1	57370.1	49175.2	99001.6	78054.3	74487.9	62168	86395.6	94491.7	102321	102433	75945.6	81231.6	113496	57629.7	42895.9	149774	72409.8	138653	114024	166879	160901	129326	131099	111737	144436	174268	113442	172566	176921	159189	82363.7	184766	205859	141770	159212	206429	196460
1_187	3	4.78999	198.951	82394.9	0	0	0	27651.2	0	19180.9	0	0	0	0	0	0	0	0	0	0	0	0	17016.6	17607.7	0	0	0	0	0	0	0	6015.03	0	0	16860.7	0	0	2326.6	0	0	0	0	82394.9	0	0	0	0	0	0
1_188	2	4.75752	196.008	14894	0	0	0	0	0	0	0	0	0	0	0	0	0	0	0	0	0	0	0	0	0	0	0	0	0	0	0	0	0	0	1722.58	0	0	0	0	0	0	0	0	0	0	0	0	0	0
1_189	2	4.85654	198.9	48664.7	0	0	0	0	0	0	48664.7	0	0	0	0	0	0	0	0	0	0	0	0	0	0	0	0	0	0	0	0	0	0	0	0	0	0	0	36624.7	0	0	0	0	0	17178.1	6739	0	0	0
1_191	10	4.82956	166.086	8.9492e+07	1.87377e+07	5.22547e+07	2.26265e+07	1.91009e+07	4.48692e+07	1.1903e+07	3.08585e+07	1.39208e+07	1.57882e+07	6.13309e+07	1.75402e+07	1.38771e+07	1.77362e+07	1.61378e+07	1.17015e+07	2.9782e+07	1.25738e+07	1.90911e+07	3.24158e+07	3.6652e+07	2.51668e+07	2.56898e+07	5.4177e+07	8.9492e+07	2.79017e+07	4.02957e+07	2.09459e+07	1.58661e+07	3.19985e+07	2.83722e+07	6.26516e+07	1.6489e+07	2.99542e+07	9.6896e+06	2.11599e+07	2.18408e+07	2.28302e+07	2.6072e+07	4.68993e+07	2.78516e+07	1.97574e+07	2.51597e+07	1.21518e+07	2.09448e+07	2.61076e+07
1_192	2	4.84702	195.978	21698.8	0	0	0	0	0	0	0	0	0	0	0	0	15508.5	5149.49	0	0	0	0	0	0	0	0	0	0	0	0	0	0	0	0	0	0	0	0	0	0	0	0	0	0	0	0	0	0	0
1_194	2	4.86277	198.863	16860.2	0	0	14264.3	0	0	0	0	0	0	0	0	0	0	0	0	0	1727	0	0	0	0	0	0	0	0	0	0	0	0	0	0	0	16860.2	0	0	0	0	15605.3	0	0	0	0	0	0	0
1_197	3	4.81871	198.93	45964.4	1826.97	2193	0	0	0	0	0	0	0	0	0	0	0	0	0	0	0	0	0	0	45964.4	0	0	0	0	0	0	0	0	0	0	4080.66	0	0	0	11921.7	0	0	0	0	0	0	11083.9	0	0
1_198	2	4.83551	416.155	17174.5	0	0	0	0	0	0	0	0	0	0	0	0	0	0	0	0	0	0	0	0	0	0	0	0	0	0	0	0	0	0	7330	0	0	0	5982.73	0	0	0	0	0	0	0	0	0	0
1_199	2	4.8565	198.857	16901.5	0	0	0	0	0	0	0	0	0	0	0	0	0	0	0	0	4932	0	0	0	0	16901.5	0	0	0	0	0	0	0	0	0	0	0	0	0	0	0	0	0	0	0	0	0	0	0
1_200	2	4.88442	213.587	7772.08	0	0	0	0	0	0	0	0	0	0	0	0	0	0	0	0	0	0	0	0	0	0	0	0	0	0	0	0	0	0	0	0	0	0	0	0	0	0	0	0	0	0	0	0	0
1_201	6	4.84586	195.857	132010	0	0	0	0	30427	0	0	0	2003.73	0	0	0	0	0	7168	0	0	0	0	0	4049.29	0	3704.86	132010	47466.3	0	7341.26	0	1572.58	0	8624.95	0	0	0	0	0	0	0	0	0	0	0	0	17828	0
1_202	4	4.85175	1277.53	23983.5	2058.33	0	1288.26	0	5078	0	1891.11	1289.09	0	0	0	0	0	986.166	0	0	0	1642.65	0	0	0	1654.12	0	0	1101.99	0	0	0	0	3176.61	0	0	0	0	0	1044.45	0	0	0	0	0	0	0	0	0
1_203	3	4.78461	195.727	32609.6	0	0	0	0	0	0	0	0	0	0	0	0	0	0	0	0	0	0	0	0	0	0	12643.8	0	0	0	0	0	2091.32	0	0	0	0	6124.84	0	0	3905.07	0	0	0	0	0	0	0	0
1_205	2	5.35331	166.091	2.71092e+07	0	0	0	0	8034	0	0	0	0	0	0	0	0	0	0	0	0	0	0	0	0	0	0	0	5513	0	0	0	0	0	0	0	8738	0	0	812977	0	8084	0	0	0	0	0	0	0
1_206	2	4.90939	198.9	38166.7	0	0	0	0	0	0	38166.7	0	0	0	0	0	0	0	0	0	0	0	0	0	0	0	0	0	0	0	0	0	0	0	0	0	0	0	2703.46	0	0	0	0	0	0	0	0	0	0
1_207	2	4.97935	176.092	36105.2	0	0	11574.4	0	11857.5	3742.13	6615.44	0	0	0	0	3990.5	0	0	0	0	0	4234.97	0	0	0	0	0	0	0	0	0	4898.27	0	0	2120.41	0	36105.2	0	0	0	0	13149.3	0	0	3575.57	0	0	0	0
1_208	2	4.96757	182.081	39949.1	0	0	2757	2832	7644	1018	0	0	0	1405	0	0	2010	0	0	0	0	2475	0	0	0	0	0	0	0	0	4645.24	0	1669	0	0	0	0	0	0	1507	0	0	0	2545.27	6578.7	0	0	0	0
1_212	2	4.91818	224.076	350485	39763.8	33546.4	32872.4	53230.9	29142	40856.2	39260.4	58367	56807	34929.7	87680.1	69574.8	63038.9	55132.9	86754.3	62550.9	89595.4	75362.7	51295.6	61526.8	73512.1	60845.3	45789.7	61004.1	50543	12471	79889.2	139297	90382.7	81274.2	77890.5	78307.1	88472.6	157134	70959	115052	107388	104416	0	103029	138289	92716.9	141310	133926	108607
1_213	2	5.4051	145.046	25725.9	3093	0	9905.49	1649.41	2254.16	4818.87	0	0	5562.02	0	1438	1922.52	0	2493.13	0	0	0	0	2941.85	19775.8	0	0	1641.6	0	2577.01	0	0	0	0	5539.31	0	0	0	0	11323.4	0	0	1127.57	0	0	0	1679.64	0	0	0
1_214	3	5.11633	328.139	208480	15028.6	10712.1	6754.77	12434.7	27786.7	8720.42	20462.8	7249.68	13749.8	19952.4	14855.3	9303.51	4446.19	12208	5220.05	17158.2	4638.16	0	26572.2	19932.8	21756.6	14208.4	17968.7	79322.4	12640.7	9211.33	0	0	0	29287.3	73153.3	8529.45	8029.54	5439.01	22933.8	6316.85	7399.66	16757.3	31287.3	28451.5	17181.3	16658	4181.24	13375.9	10929
1_215	2	5.31725	198.954	13733.8	0	0	0	0	0	5993	0	0	0	0	0	0	0	0	0	0	0	0	10256.8	13733.8	0	0	0	0	0	0	0	0	0	0	2565	0	0	0	0	0	0	0	3221	0	0	0	0	0	0
1_216	2	5.22895	198.915	16401.3	0	0	0	0	0	0	0	0	0	0	0	0	0	0	0	0	0	0	0	0	0	0	9393.25	0	2342.31	0	0	0	0	1897.3	0	0	0	0	0	0	8838.57	0	0	9066.46	0	0	0	0	0
1_217	2	5.32619	199.077	11336.1	0	0	0	0	2077.03	0	0	0	1131	0	0	0	0	0	3380.3	0	0	0	0	0	0	0	0	11336.1	0	0	0	0	0	4289.76	0	0	0	0	0	0	0	0	0	0	0	0	0	4600.73	0
1_218	2	5.4538	146.117	115125	0	0	0	6425	4174	0	0	0	0	0	0	0	0	0	0	1281	0	0	0	0	0	0	0	0	0	0	0	0	0	2447	0	0	0	0	0	4744	1478.46	0	0	0	0	0	2304	0	0
1_219	2	5.58475	144.065	71655.7	0	4245	0	0	5883	0	0	0	0	0	0	0	0	0	0	17067	0	9530	0	0	0	9013	40476.4	41576.6	0	11428	10686	0	19150	0	63390.8	0	13864	0	21029	19333	7062	27994	47147.1	57903	0	34763.6	12136	29963.9	0
1_220	2	5.69848	216.123	9798.83	0	0	0	0	0	0	0	0	0	0	0	0	0	0	0	2300.3	0	0	0	0	0	0	2602.44	9798.83	0	0	0	0	0	0	0	0	0	0	1951	0	0	0	0	1145	0	0	0	0	0
1_221	2	5.85332	198.869	14568.9	0	0	0	0	0	1822	0	0	1088.58	2491.65	0	0	0	0	0	0	0	0	1789.15	2440	0	0	0	0	0	0	0	0	0	0	0	0	0	0	0	0	0	1870	0	0	0	0	0	0	0
1_222	5	5.82446	203.053	72697.4	3837.52	3400.21	7256.05	1727.52	1530	1443.42	1777	0	0	0	63597.2	0	0	0	0	0	0	0	1444	7159	0	0	4988.45	50847.4	3404.77	0	0	0	0	60514	2015	0	0	0	5057.12	0	0	0	6184.34	2499	2344	1665	0	0	0
1_225	10	6.22092	220.118	1.57129e+06	584815	712090	610145	558646	462384	558570	635453	600045	545730	652122	633539	525199	397246	488494	614419	630447	579326	458529	396159	1.00624e+06	433122	547645	724386	1.11419e+06	342534	660664	505181	601629	527190	527940	821351	443848	375241	725254	460980	489047	530715	626680	600783	886702	417274	484439	493545	650959	527473
1_226	4	6.24957	278.123	81624.2	0	0	0	0	0	0	0	0	0	0	1451.09	0	0	0	1319.35	0	0	0	0	0	0	0	0	1672.64	0	0	2126.73	1476.03	0	0	20554.4	1434.12	0	0	17420.4	0	5319.49	1876.23	0	1855.27	0	0	3910.71	1687.61	0
1_227	3	6.2553	350.144	14985	0	0	0	0	0	0	0	0	0	0	1204.82	0	0	0	0	0	0	0	0	0	0	0	0	1576.91	0	1404	0	0	0	0	0	0	0	0	0	0	0	0	0	1074.49	0	0	0	0	0
1_228	2	6.01642	194.081	12463.7	0	0	0	0	0	0	0	0	0	0	0	0	0	0	0	0	0	0	0	0	0	0	1189	0	0	0	0	0	0	1869	0	0	0	0	0	0	0	0	0	0	0	0	0	0	0
1_229	2	6.21921	267.134	39262.2	4187	0	0	4398	0	0	7927	0	0	0	0	0	0	0	0	2822	0	0	2740	3266	1440	0	0	0	0	38480.6	1263	0	39262.2	0	1483	0	16003.6	2223	0	0	0	0	0	12284	3395	2535	1295	0	8610
1_230	2	6.34749	589.298	14072.5	2544.95	3719.99	3807.68	0	0	3085.7	2848.94	2263.37	4106.6	0	3628.41	2841.15	0	2929.81	0	1819.07	0	0	0	0	0	13913.5	0	4958.27	1822.97	0	0	0	0	14072.5	0	3936.29	0	0	2776.84	0	1001.61	1898.97	1430.32	3063.29	6034.52	0	2587.82	3384.82	0
1_231	2	6.44262	265.154	99570.5	45924.4	69879.8	17153.8	38020.1	0	6860	7285	9861	24410.1	6361	40362.1	5997	6865	3927	7484	8510	0	3708	2963	27712.7	2536	0	49232.3	22334.5	3864	8941	7032	4988	21244.5	7962	31903.7	3870	7755	0	22065.4	10406	10771	28891.7	49007.3	12628	5596	13948.2	26466.2	28948.7	19252.5
1_233	5	6.55134	373.076	28616.3	0	0	0	0	0	28616.3	13518.9	8670.91	10792.5	0	0	15653.4	8062.14	8212.65	11731	10966.9	17310.2	2701.18	0	5853.24	1394	0	1355	0	0	18929.5	0	0	1080	0	0	7446.61	4253.37	0	0	0	0	0	0	0	27785.8	1193.98	4716.87	0	0
1_234	2	6.81688	145.042	8904.9	0	0	0	0	0	0	0	0	0	0	0	0	0	0	0	0	0	0	0	0	0	0	0	8904.9	0	0	0	0	0	0	0	0	0	0	1417	1037.06	0	0	0	1706.28	1224	0	0	0	0
1_235	2	6.72925	298.15	37908.8	1532.52	7364.11	9688.59	4289.29	5927.5	2556.15	2985.77	0	2127.52	1704.75	1451.29	1514.9	0	1827.08	2019.87	0	1963.11	3954.6	2864.42	11060.9	7072.48	4104.33	0	10519.6	0	1419.98	1674.42	2813.53	0	6320.93	6132.09	0	9842.38	7117.2	2077.61	1523.71	1490.44	1353.43	0	5091.76	0	7734.52	0	2219.51	1586.34
1_236	2	6.86869	255.134	43515.9	14318.2	42740.3	17451	20113.4	43515.9	14176.4	16492.6	8493	11093	15715.2	6203	7713	10325	7780	7888	10525	8682	8214	17891.5	10254	6210	6853	0	13370	20736.4	18458.3	4582	11082	0	6902	9372	7029	5231	5809	4956	15866.6	5767	12758	13060	0	6368	3737	4301	9557	0
1_238	2	6.90811	207.149	446685	147122	154440	204608	140741	92954.8	62465.9	152192	63620.4	78853.5	108300	87913.5	60721.7	45229.7	63820.4	39430.3	116651	43245.4	135000	164154	186057	154292	66633.1	127345	220991	53940.8	104471	157461	173730	64855.9	100267	90367.9	62897.8	73056.2	16266.6	120988	108234	93075.4	140868	118343	280137	82664.6	140507	81371.1	167856	93349
1_239	5	7.04815	220.081	51376	1666.03	0	2160.35	0	0	0	0	0	0	0	43952	0	0	0	0	0	0	0	0	0	0	0	2811.3	26287.5	0	0	0	0	0	51376	1320.49	0	0	0	2734.95	0	0	0	2924.85	0	0	0	0	1689.52	0
1_240	6	7.02942	110.02	589218	0	6918.12	0	0	0	0	0	0	0	0	5738	0	0	0	27831.2	26647.4	0	29137.8	87304.4	96595.5	39046.4	140697	130531	143111	132556	189195	170446	151703	138956	187865	199490	136464	183899	158008	199599	250181	199951	242876	247499	280091	281385	220685	272230	333251	336779
1_241	2	7.03252	141.958	120039	0	0	0	0	0	0	0	0	0	0	0	0	0	0	20379.9	20908.4	18298.7	20432.5	22911.3	26831.1	0	25463.7	25014.6	27515.3	28276.4	27301.3	37432.7	35467.8	30573.2	37370.1	38230.4	35150.5	32899.2	39137	44239.5	35308.2	44565.9	57912.8	40021.2	53855.1	45008.4	46547.9	51167.2	61448	63541.4
1_242	2	7.21342	155.154	634660	389541	238755	238636	278089	267085	180925	219905	311730	241445	164546	164757	256898	118476	169507	264619	355883	267096	228916	168498	250971	178497	223142	225222	459358	257313	253383	255749	195176	207676	383744	151447	611091	188979	173012	301806	232753	248387	281691	320912	561318	324010	279237	176825	251305	234275
1_244	3	7.44285	461.497	44669	6292.44	0	0	2272.02	0	0	0	0	0	2368.51	9023.83	17179	0	4053.51	0	0	0	0	0	5034.65	0	0	0	0	3682	3133	0	0	1346.89	2732	19930.1	2066	0	1567.48	1421.49	3193.05	0	3813.26	0	2477.07	3916.27	0	0	0	0
1_245	5	7.51202	198.967	55882.7	0	0	0	40629.4	0	0	0	0	3392.44	0	0	0	0	0	0	55882.7	0	33103.1	0	0	0	0	1510.66	0	0	0	0	0	0	0	3693.39	0	0	0	0	0	0	0	0	1245	0	0	0	0	0
1_246	3	7.38159	199.078	44057.9	0	0	0	0	7025.76	0	0	0	0	44057.9	0	0	0	0	0	0	0	0	0	2090.23	0	0	0	2505	7267.98	0	0	0	0	0	0	0	0	0	0	1352.85	0	0	0	0	0	0	0	0	1445.02
1_248	2	7.50191	195.764	17017.3	0	0	0	0	0	0	16426.4	0	0	0	0	0	0	0	0	0	0	0	0	0	0	0	0	0	0	0	0	0	0	0	0	0	0	0	0	0	0	2937	0	0	17017.3	9196	0	0	0
1_249	2	7.49019	199.089	26588.1	4370	4829	0	0	0	0	0	0	0	0	26588.1	0	0	0	0	0	0	0	0	0	0	0	0	0	0	0	4057.4	0	0	0	0	4908	0	0	0	0	0	0	0	0	0	0	0	0	0
1_251	13	7.4662	205.097	4.6911e+07	1.74155e+07	1.80257e+07	1.37978e+07	1.28254e+07	1.71102e+07	9.05791e+06	1.96273e+07	2.02426e+07	1.11975e+07	2.04363e+07	1.33886e+07	2.09551e+07	9.50385e+06	1.42177e+07	7.32252e+06	1.93531e+07	7.4346e+06	1.4054e+07	1.61554e+07	1.88029e+07	1.71927e+07	1.68858e+07	1.58484e+07	4.35085e+07	1.51548e+07	1.39282e+07	1.93473e+07	7.41342e+06	1.45607e+07	1.98046e+07	2.669e+07	1.11395e+07	1.40212e+07	7.16721e+06	1.55659e+07	1.8362e+07	1.36312e+07	2.08251e+07	2.05461e+07	2.0946e+07	1.88739e+07	1.82439e+07	5.5275e+06	1.68651e+07	1.48115e+07
1_252	5	7.52644	199.133	44137.4	0	0	0	0	0	0	0	0	0	0	0	44137.4	24867.2	0	0	0	0	0	0	0	0	0	0	0	0	990.346	0	0	0	0	0	0	0	0	0	0	0	0	0	0	0	0	0	0	0
1_253	3	7.46754	198.869	42225.4	0	0	0	0	0	4356	0	0	0	0	0	0	0	0	0	0	0	0	0	8746.19	0	0	0	0	0	0	0	0	0	0	0	0	0	0	0	0	0	0	0	0	0	0	0	0	0
1_254	2	7.45083	199.288	32210.3	0	0	0	1231	0	0	0	0	1212	0	0	0	0	1304	0	1157	1271	0	0	0	0	0	1453	0	0	1064	1302	0	0	0	0	1302	0	1185	0	0	0	0	0	0	0	0	0	0	0
1_255	3	7.46674	198.943	37984.5	0	0	0	0	0	0	0	0	0	0	0	0	0	0	0	0	16426	0	0	0	0	31886.8	0	0	0	0	0	0	0	0	0	0	31797.5	0	0	0	0	37984.5	0	0	0	0	0	0	0
1_259	2	7.46704	199.198	30466.5	0	0	0	0	0	0	0	0	0	0	0	0	0	0	0	0	0	0	0	0	0	0	0	0	0	0	0	0	0	0	0	0	0	0	0	0	0	0	0	0	0	0	0	0	0
1_264	2	7.85704	198.988	8675.69	0	0	0	0	0	0	0	0	0	0	0	0	0	0	0	0	0	0	0	0	0	0	0	0	0	0	0	0	8675.69	0	0	0	0	0	0	0	0	0	0	0	1832	0	0	0	0
1_265	2	7.68526	266.087	13182.7	0	4184.55	1499.53	0	0	0	0	3739.97	1619	0	0	0	0	0	0	0	0	5276.23	0	0	3718.56	0	2310.76	0	0	0	4980.9	0	0	0	0	1219	0	0	13182.7	0	0	0	4440.39	0	0	1388	0	0	0
1_267	3	7.74327	298.097	427377	143109	154334	62145.7	192504	109017	63378.1	141492	194704	147148	127707	138138	154277	157783	149851	106991	145823	141239	104315	246686	145713	133805	219930	158638	427377	244338	193814	176522	161955	167745	163259	205348	166230	177507	125842	159085	175402	166487	230108	105836	156290	174388	94165.4	126598	158637	145020
1_268	4	7.94116	378.139	46986.9	16035.9	17165.7	13329.5	15862.9	21914.4	0	8623.14	15800.6	15478.3	20049.6	46986.9	17406.7	5828.87	18693.9	4074.23	17976.6	4299.93	15583.4	19993.7	26384.8	9127	10780.2	2290	37258.8	9549.85	5340.39	8963.95	4025.43	12352.4	25909.6	15286.5	11141.2	5633.51	2264	6162.06	30283.1	6111.23	10958.3	11731.9	19973.8	28516.4	22804.3	1767.11	17186.1	8269.75
1_270	2	8.13936	295.102	74163	1282.58	0	0	9193.23	7907.48	10471	8019.42	8828.8	11372	0	1120.53	3492.81	4252.56	8950.46	0	2989.75	0	64557.9	3485.39	3643.76	45914.4	1948.12	1530.88	5864.67	8215.22	0	1891.9	1586.93	1039.51	7185.87	0	18049.2	6654.42	3554.95	3611.16	6161.03	4571.97	4627.7	2458.08	4574.5	2576.45	74163	6081.07	4449.61	2626.43
1_271	4	8.12534	471.111	25939.1	0	0	0	1204.73	1015.25	1350.34	2278.63	0	1713.36	0	0	0	0	1542.82	0	0	0	21481	0	0	15123	0	0	0	0	0	0	0	0	0	0	5010.71	0	0	0	0	0	0	0	0	0	25939.1	0	0	0
1_272	4	8.1759	741.223	365287	0	0	0	0	0	0	19554.9	0	0	0	0	0	0	0	0	28708.9	0	0	0	0	0	15138	1378.9	0	365287	10778	0	0	0	0	0	0	0	0	0	0	0	0	0	0	37711.9	0	2294.52	0	0
1_274	4	8.19795	130.159	135696	0	0	18631.2	0	0	1738.54	1775.08	0	0	0	0	0	0	0	0	0	0	0	0	0	0	0	1592.74	0	0	0	0	0	0	2067.32	0	0	0	0	0	0	0	0	0	0	0	0	0	0	0
1_275	2	8.27535	776.297	12595.6	7205.78	1311	0	0	0	0	5217.85	0	0	2808	0	0	0	0	4083	5778.11	3726	0	0	3236	0	0	2116	7088.09	5962.86	3722	1008	0	0	2383	0	0	2135	1859	7776.44	0	0	0	3706	1124	0	0	0	8293.85	0
1_276	2	8.40904	372.129	30084.4	5368.81	9351.01	9094.41	13688.1	3430.51	8505.88	5980.7	3758.17	7460.08	4434.2	9707.32	4584.21	6199.79	6094.19	5297.75	4789.49	3114.7	3832.19	7745.3	8774.65	4602.96	6319.21	15160.8	30084.4	24958.1	6877.8	5742.85	5710.28	4626.65	0	2631.11	5193.14	5372.76	2947.91	9383.54	15240.2	3741.39	6600.48	0	0	3946.67	0	3640.72	3003.18	2312.34
1_277	2	8.43226	135.101	51750.8	1326.09	0	0	2596	2411	2031	2099	3176	0	2426	1504	2841	15165.5	1974	2471	0	2313	2015	1698	0	1312	0	2886	4117	0	2668	4309.2	2703	2925	2314	0	51750.8	3173	2083	2495	2168	2119	2545	2305	3162	2311	2305	0	2443	2143
1_278	4	8.5529	181.049	60712	2125.87	5759.26	4852.59	15371.2	2573.17	11656.1	10797.3	3958.27	13129.1	3262.61	11261.1	3682.1	10091.2	5239.31	7049.17	12510.9	4345.42	4843.71	15389.4	8111.87	12574.6	13203.4	26734	42187.3	60712	9555.69	15834.2	9926.51	10607.5	4273.56	4931.18	10906.3	12073.1	4964.59	26893.5	31083.6	3825.98	14395.3	11425.1	9190.3	11045.9	9440.27	12629.3	3121.27	2054.42
1_281	17	8.5762	355.102	2.54204e+06	180083	322967	241577	676348	195263	489860	418934	205497	502906	182622	505098	278229	398770	419500	279704	444271	215843	369604	625486	369904	453680	477055	1.01053e+06	1.65115e+06	2.54204e+06	417650	526057	509539	327257	189699	209374	382990	431867	221856	898760	1.04134e+06	309329	432522	441503	333768	411981	328926	400679	216459	140222
1_282	6	8.5747	238.055	74193.3	0	7529.7	5118.73	21515.5	2376.18	14619.8	11498.1	4123.47	10232.6	2728.49	16084.3	8493.16	12521.9	13062.4	7337.45	11627.4	4590.47	5862.15	24244.8	7827.92	6150.11	17237.5	36958	43424.8	74193.3	11270.3	13872	21054.7	7466.65	4593.71	5326.67	13013.4	14938.7	5006.51	31804.2	37615.3	9048.69	13497.5	13916	10201.5	10107.7	9936.5	15963.4	2639.63	2591.48
1_283	2	8.73631	195.835	4539.17	0	0	0	4539.17	0	0	0	0	0	0	0	0	0	0	0	0	0	4159.07	0	0	0	0	0	0	0	3606.45	0	0	0	0	0	0	0	0	0	0	0	0	0	0	0	0	0	0	0
1_284	2	8.76175	265.154	686825	287723	343493	66049.2	512007	60241.4	129854	137183	105396	267407	57216.5	341764	74771.8	97115.9	44160.1	80471.6	119994	58540.5	63997.3	60419.4	121708	48985.9	12637.5	487329	276711	266828	98950.8	136269	98360.8	165573	101480	275882	48327	102471	86351.3	394081	131713	139706	236911	390278	175212	87088.3	162023	369040	229197	99587.8
1_285	2	8.9451	480.207	16074	0	0	0	1664	0	0	0	9331.68	10081.8	0	0	0	0	5814	0	1009	0	1486	0	0	3772.4	1429	0	2213	0	0	2352	0	0	0	0	8477	0	3169	0	0	0	0	0	0	0	0	0	1756	0
1_286	2	8.95553	319.151	221926	0	4262	4303	0	10226	111830	11186	22665.6	19504	33536	42260.2	26900.5	7502	23609.9	11352	7851	11187	143583	43593.9	92937.1	128780	1343	48959.8	40855.7	165912	4430	37377.1	0	70899.3	16782.4	34846.4	19559.4	95222.8	0	26470.6	33601.9	75601.4	0	68872.9	120566	0	119121	13825.7	153083	68908
1_287	2	9.01006	201.076	8413.07	0	0	1958	0	0	0	0	0	0	0	0	0	0	0	0	0	0	0	0	8413.07	0	0	0	5087.24	2072.35	0	0	0	0	1217.3	0	0	0	0	3266.85	0	0	0	2623.25	0	0	0	0	0	0
1_289	9	9.08737	318.154	212017	54090.2	1838.84	2277.91	36296.6	23675	22436.4	52316.1	18143.4	39145.1	1730.04	58130.5	13519.8	0	19831	2992.85	31759	3444.54	163520	75865.8	8009.53	197828	3641.74	1878.67	0	16513.8	14689.1	11846.7	3304.66	2655.78	3439.69	11806.9	42685.1	6341.86	24019.4	12475.7	67211.8	103265	178665	18822.5	43196.9	16089	212017	16560.8	0	89459.2
1_292	2	9.69224	133.105	9900.95	0	1331	0	0	0	0	0	1392	0	0	0	0	1062	0	0	0	0	0	0	0	0	0	1644.99	0	0	0	0	0	0	2098.92	0	0	0	0	0	0	0	0	0	0	0	0	0	0	0
1_293	3	9.79363	356.098	59251.2	3489.71	18156.8	6305.99	5829.8	20792.1	9814.18	27329.6	5871.65	5488.11	9609.34	26030.3	7487.49	5398.45	7887.97	4775.82	18345.8	5544.89	13046.6	6807.08	14506.1	13082	9380.29	10237	18260.4	4816.66	25956.1	6383.7	6343.85	5448.26	6975.44	8250.59	6872.83	10148.2	3783.59	6317.95	8032.42	7691.72	4576.58	7385.88	7697.69	6544.08	12211.1	5665.43	1098	7005.33
1_294	2	9.8328	195.821	4897.16	0	0	0	0	0	3680.78	0	0	0	0	0	0	0	0	0	0	0	0	3335.14	4897.16	0	0	0	0	0	0	0	0	0	0	0	0	0	0	0	0	0	1517	0	0	0	0	0	0	0
1_295	2	9.89251	295.165	194427	3032.88	0	0	22172.2	0	4833.81	40528.6	1253.95	2958.88	0	0	1203.95	0	0	3547.86	12315.6	3829.85	24038.1	0	0	13261.5	0	0	2624.89	3210.87	2241.91	13072.5	0	0	0	0	0	0	3182.87	1903.92	5343.79	2912.88	0	1788.93	1811.93	0	10154.6	3101.88	1262.95	1683.93
1_296	2	10.0252	234.097	74919.3	13892	19373.8	15343	9920	32524.7	7245	24094.6	8094	8060	30137.6	11826	6182	4604	7750	0	23784	4003	20932.1	16234	19402.6	21566.4	21517.7	74919.3	74185.3	34379.5	17546	24959.9	1070	12225	17443.1	28101.9	7993	9348	3464	25566.4	16223	19690	16523	62468.2	13500	11294	37188	6080	14164.3	21436.4
1_297	2	10.1342	450.197	126131	14627	1933	2315	18689	9412	14257.4	9168.7	9324.27	13099.3	2060	55998.8	8340.81	0	8475.65	5352	22113.9	13138.9	110499	11412	8038.72	82616.9	3074	1498	14968.5	9443.75	1410	18682.7	3525	3307	4797	3886	13563.6	5176	18939.2	5831	18690.9	51688.6	7097	3220	9224.72	7595.68	126131	10335.1	4776	27532.2
1_298	11	10.1203	455.152	81806.8	1100.09	0	0	1800.69	0	0	0	0	1026.29	0	15569	0	0	0	0	3470.02	1460.23	45570.2	1257.53	0	34220.5	0	0	1934.51	2297.6	0	2456.02	0	0	0	0	1848.9	0	1227.42	0	1547.05	23458.1	1227.03	0	1472.04	1041.05	81806.8	1150.28	0	7400.43
1_299	2	10.1758	285.094	6121.46	0	0	0	0	0	0	0	0	0	0	0	0	0	0	0	0	0	0	0	0	0	0	0	0	0	0	0	0	0	2960	0	0	0	0	0	0	0	0	0	0	0	0	0	2693.7	0
1_300	2	10.1258	247.154	11126.3	0	0	0	0	0	0	0	1218	1961	0	0	0	0	0	0	0	0	0	0	0	0	0	0	1464	0	0	1102	0	0	0	0	0	0	0	4131.61	0	0	0	0	0	0	0	0	0	0
1_301	2	10.2655	661.174	59629.2	6134.76	5612.06	3198.05	12253.6	3993.08	4594.58	5570.16	3575.12	4369.14	0	5453.45	3463.39	2934.71	3304.79	2564.63	0	1923.22	4320.27	5453.45	2944.68	5168.16	3002.54	4542.71	6823.05	8833.13	3204.04	4299.32	7259.93	0	5835.5	4725.26	2460.89	3643.95	4509.79	6236.5	5210.05	4754.19	3434.47	3260.9	29089.4	5932.26	3267.88	4658.43	59629.2	2138.69
1_302	2	9.984	166.12	14350.4	0	0	0	0	0	0	0	0	0	0	0	0	0	0	0	0	1312.5	0	0	0	0	0	3482.67	0	0	0	1871	0	0	0	2436	0	0	2076	0	0	0	1728.51	1531.25	0	0	0	0	0	0
1_303	6	10.4274	318.118	138944	30180.7	49104.2	48853.9	50626.8	80649.7	51239.7	68737.2	26239.2	26282.9	27990.9	19006.2	27597	9667.83	22943.6	34222.7	59551.9	31133	69678	19180.9	37083.3	49857.1	38985.3	23643.4	27461.3	53814	20703.8	45297.1	18210.2	15657.1	65640.7	33833.6	27213.3	25228	24237.7	22290.8	42287.7	28016.6	46889.6	19592.5	61772.3	13266.5	57578.1	15803	36784.9	27539.5
1_306	4	10.5596	163.075	51851.1	0	20481.6	3055.58	1138	0	0	1486	0	1734.32	0	2406.28	0	0	0	0	0	0	0	0	1411	0	0	0	5308.7	1187	0	0	0	0	32074.1	4636.67	0	0	0	24458.8	0	1320	1649	0	0	0	1082	0	0	0
1_307	2	10.6361	195.8	5394.7	0	0	0	0	0	0	0	0	0	0	0	0	0	0	0	0	0	0	0	0	0	0	4529.97	0	0	0	0	0	0	0	0	0	3526.38	0	0	0	0	0	0	0	0	0	0	0	0
1_308	5	10.5078	365.121	34863.3	0	7289.69	0	0	0	0	0	0	0	0	1486	0	0	0	0	0	0	0	0	0	0	0	0	3050.28	0	0	0	0	0	19507.8	1792	0	0	0	10911.3	0	0	0	0	0	0	0	0	0	0
1_309	10	10.6511	265.143	261378	57191.6	88845	79987.6	89705.1	56852.8	44254.9	59648.9	7667.2	25366	66434	134144	18088.2	6115.37	16515.9	52855.5	90230.6	44892.7	69204.3	104811	120953	87396.5	94164.6	62654.6	180587	113689	60170.5	61555.7	66917.8	106669	78303.3	54243.5	6844.18	64307.7	32767.1	67892.6	85114.6	116962	87177.9	74993.9	136442	70179.9	101465	77924.5	55330	112523
1_310	2	10.5948	391.158	5289.78	0	1118.6	0	0	0	0	0	0	0	0	0	0	0	0	0	0	0	0	0	1033.36	0	0	0	0	0	0	0	0	0	0	0	0	1026	0	0	0	0	0	0	0	0	0	0	1035.28	0
1_311	2	10.5482	145.047	61273.5	0	0	2838	0	0	1461	0	1428.1	0	0	0	0	0	1258	0	0	0	2442	0	0	0	0	0	0	0	0	2138	0	0	3824	0	0	0	0	0	0	0	0	0	0	3363	0	0	0	0
1_312	2	11.18	195.065	17756.9	0	0	0	0	1249.98	0	0	0	0	2511.8	0	0	0	0	0	1548.68	0	0	0	0	0	0	1739.92	2127.34	0	0	0	0	0	1074.51	2020.87	0	0	0	0	0	0	0	1586.14	0	0	0	0	0	0
1_313	2	10.8349	199.066	8726.16	0	0	0	0	0	0	0	0	0	0	0	0	0	0	8726.16	1120	0	0	0	0	0	0	0	0	0	0	0	0	0	0	0	0	0	0	0	0	0	0	0	0	0	0	0	0	0
1_314	4	11.1746	362.144	86094.5	31063.5	20745.6	14286.4	48491.5	32752.9	4253.67	30024.8	45197.1	56678.8	26854.6	47392.1	43773.9	25428.1	52946.1	3948.34	31387.1	4247.7	68546.2	18055.7	19611.3	58597.6	12882.7	8954.75	17072.1	19650.9	11815.4	14180.9	25032.5	3085.08	14339.8	15980.2	44811.8	18106.4	12514.5	21904.8	11734.7	12698.8	9739.7	12182.9	26245	13010	65408.7	2966.73	0	0
1_315	3	11.2925	422.166	77792.5	8133.34	4139.82	1004.9	77792.5	3110	11460.7	14610.4	14314	24415.6	13656.5	33119.3	14730.2	2907.95	11297.2	9765.66	11650	9875.66	0	5638.12	30468.6	0	2831	14729.4	5210.1	2883.27	3883.59	24314.8	19074.8	13273.1	13831.2	39487.6	6659.5	2994.98	4782.78	62528.2	60089.7	20709.2	16069.6	13306.9	19313.6	1363.29	12153.5	9505.49	11862.5	9198.48
1_317	5	11.371	343.102	72669.2	0	1475.13	0	0	1543.38	0	6132.61	2581.72	0	2599.27	1235.29	0	1176.79	2560.27	981.796	4874.56	0	2806.94	2125.44	4944.57	2950.26	1562.87	7991.14	6294.64	72669.2	3267.32	5554.84	0	0	0	0	3136.48	1377.63	0	5608.75	0	1585.3	0	5044.07	1626.25	4314.35	4542.96	1187.51	0	0
1_318	3	11.43	355.102	59284.4	17544.9	15338.2	25231.7	21378.7	13462.4	12342.1	16423.2	10307.7	20199.7	5839.71	17265.8	14056.9	14904.2	18271.7	20589.9	16536.7	12718.1	14257.7	19591.2	39640.4	14836.5	17078	37696.6	55978.2	40233.3	21975.6	19686.5	22271.8	5082	7837.47	10302.6	19012.3	14226.9	11810.1	25905.7	41221.9	12664.2	13068.4	22713.5	16570.6	20546.3	15752.6	15664.7	14253.8	10349.4
1_319	7	11.4869	312.165	326751	17875.5	36378.7	41490.1	61476.9	49177.8	31830.2	84153.1	19540.6	33046	36661.2	32374.3	25291.5	14245.1	23902.6	13118.3	67503.3	10121.2	26601.4	38579.8	68662.4	53211.2	73720.8	8352.24	326751	15046.9	28248.1	63020.6	38827.2	8373	53450.8	65483.7	32377.4	40873.8	71148.9	48690.6	17440.8	21094	11132.8	15612.9	57737.5	3765	37501.1	3000	18009.7	19780.2
1_320	2	11.426	323.16	107816	16868.5	0	0	0	0	5447	5410	0	0	0	0	0	0	0	0	0	0	0	0	0	0	0	0	0	0	19108.4	1134.73	0	1755.59	0	0	0	0	0	19127.4	0	0	0	0	0	0	0	17349.5	107816	1396
1_322	8	11.532	474.259	1.97448e+06	842864	564433	230625	1.25368e+06	252133	487359	696711	886997	770497	141681	340869	948640	326409	718647	286154	682796	282411	1.45314e+06	624253	450779	931031	55785.3	229001	951653	222513	602171	620662	667102	252033	79322.5	327568	805107	490938	446608	822628	110055	181892	176503	403358	1.09632e+06	234698	799004	100269	611211	96795.5
1_324	2	11.5719	806.308	22494.2	1694	1982	0	4967.66	2009	0	7827.91	5435	14214.8	0	1653	6271.73	1898.85	6185.39	0	14971.9	0	0	2814	5930.15	0	3487	6307.91	8012	3310	2317.63	1966.73	2551	5127.32	3532	1473	8182.41	0	0	1266	1196	5664.87	1345	4097.46	2443	1989	0	5382.64	5880.6	4220.97
1_325	2	11.5779	351.128	9979.01	0	6323.59	0	0	0	0	0	0	0	0	0	0	0	0	0	0	0	0	0	0	0	1927	0	0	0	3622.84	0	0	0	0	0	0	2473	0	0	0	0	0	0	0	0	0	0	9979.01	0
1_326	3	11.6308	280.103	20741.2	0	2624.94	1769	2458.96	0	0	0	9954.46	10261.1	0	6392.45	9248.82	1609.89	3895.28	0	1770.11	0	3727.73	0	1169.52	2862.04	0	0	4498.79	0	0	0	1702	0	0	0	1816.16	0	0	20741.2	0	0	0	0	0	2563.59	0	0	0	0
1_327	2	11.7029	624.192	86028.8	6261	11010	7469	17358	3262	11498	37256.8	7232	4125	8706	5245	5566	2238	8177	1421	17107	1624	15559	10033	13814	12219	9269	5285	7642	1894	13552	13169	10146	0	6499	22943.1	8710	4006	11373	17280	2395	24729	15834	6655	0	9017	0	4069	3549	15990
1_328	5	11.909	487.144	46047.2	0	27229.6	20211.8	16636	7756.36	0	0	0	1146.81	0	0	0	8452.45	0	0	3564.63	13679.3	0	0	0	1097.81	0	0	0	0	0	0	21802.8	0	0	0	1347.77	15541	0	0	28178.6	7748.53	13515.1	0	0	1384.77	7663.4	27672.1	0	0
1_329	4	12.164	436.145	16993.2	0	0	0	0	0	0	1777.91	1441.28	2590.36	0	0	1193.5	1276.42	1604.17	0	0	0	15893.2	0	0	10557	0	0	1483.73	0	0	0	0	0	0	0	1299.81	1097.74	0	0	1101.76	0	0	0	0	0	16993.2	0	0	0
1_330	5	12.2584	544.129	42096.5	0	0	0	1870.78	1116.14	0	1162.57	0	0	0	3653.58	0	0	1067.74	0	0	0	0	0	0	0	0	0	0	42096.5	0	1365.05	1289.99	0	0	0	1161.58	0	0	5581.04	0	0	0	0	2016.78	3385.18	1400.61	1356.16	0	0
1_331	2	12.2036	312.165	26836.4	0	9896.91	9200.02	4142.66	4494.23	1612.34	4389.74	2538.14	4004.96	4150.47	3846.76	2394.58	0	3141.66	2922.91	3645.58	2146.53	2631.89	4203.21	2982.48	3947.34	7379.64	0	26836.4	0	2574.27	3118.23	3327.21	1087.91	13040.5	5764.76	2612.36	3702.22	9167.95	0	2866.27	1339.87	0	0	0	0	0	0	0	1615.27
1_332	3	12.2591	559.109	37816	0	0	0	8301.91	1417.07	3275.99	2273.83	0	4321.88	0	2783.73	1114.68	0	5449.72	0	2009.98	0	1333.33	3636.16	1364.69	6803.95	4075.23	5039.16	6569.37	37816	0	1785.09	7246.64	1416.08	1357.77	0	6623.63	1419.29	1434.85	16308.5	4137.71	4741.35	1135.43	2108.8	1786.05	10491.5	0	6355.38	1283.66	0
1_333	4	12.2714	280.139	18186.5	0	0	0	0	0	0	0	0	0	0	6676.04	0	0	0	0	0	0	0	0	0	0	0	0	16769	0	0	0	0	0	18186.5	0	0	0	0	0	0	0	0	0	0	0	0	0	0	0
1_336	31	12.2656	355.102	1.88648e+07	2.3878e+06	3.25886e+06	2.92191e+06	5.9062e+06	3.25173e+06	4.62865e+06	4.44513e+06	2.5092e+06	4.259e+06	1.51273e+06	4.43706e+06	3.01295e+06	3.27076e+06	4.10272e+06	2.91664e+06	3.35066e+06	2.3816e+06	3.46917e+06	3.2547e+06	2.6839e+06	4.56687e+06	3.70424e+06	3.81754e+06	4.21439e+06	1.88648e+07	2.23199e+06	3.99679e+06	4.66502e+06	2.81223e+06	2.61908e+06	2.18931e+06	4.72677e+06	3.23907e+06	2.32209e+06	7.9558e+06	3.88225e+06	3.37759e+06	2.33507e+06	2.68421e+06	4.0235e+06	5.7291e+06	4.35021e+06	3.71989e+06	2.70341e+06	2.07014e+06
1_338	2	12.3193	198.975	12542.8	0	0	0	0	0	0	0	0	0	0	0	0	0	0	0	0	0	12231.4	0	0	0	0	0	0	0	7121.67	0	0	0	0	0	0	0	0	0	0	0	0	0	0	0	0	0	0	0
1_343	5	12.4846	508.202	97100.7	41666.1	4321.97	7264.09	27777.5	31536.9	4162.15	21910	10932.9	13360	11006.4	13369.4	9714.07	0	13697.1	5021.41	75893.2	4168.07	3390.69	12047.9	15982.3	3850.41	17039.5	2658.69	31918	3327.55	0	22805.8	9506.12	0	12379.4	39730	8254.24	0	21155.7	23359.6	2936.89	9536.51	16930.2	11044.8	52170.4	18957.7	1004	3695.4	10137.4	8573.31
1_344	9	12.5657	626.229	219943	12186.5	46624.9	24750.4	54900.1	55245.4	100974	66695.9	1074.37	2587.89	7326.06	15462.6	0	2085.01	0	8659.97	0	8529.75	36885.2	3651.47	2995.68	22859.2	12235.9	2662.39	22425.4	1912.49	21944.1	19736.1	23862.4	19768.2	0	3722.05	1297.87	17764.2	28365.2	2342.82	22594.5	42565.4	4803.77	2640.82	4912.02	0	10230.3	3186.84	38416	39755
1_345	4	12.6185	258.097	13883.8	0	0	0	1061.97	0	0	1541.73	0	0	0	1094.48	0	0	0	0	0	0	0	0	0	0	0	0	8872.64	0	1817.57	0	2052.03	0	0	1131.92	0	0	1008.78	0	1505.28	0	0	0	0	1672.76	0	0	1108.6	0
1_346	3	12.7018	536.197	14638.9	0	1451.96	0	0	0	0	4717.2	0	0	0	0	0	0	0	0	1398.11	0	0	0	0	0	0	1377.64	0	3641.32	2926.47	0	0	0	0	0	0	0	0	2891.19	0	0	0	0	0	0	0	0	0	0
1_347	2	12.8232	471.071	8765.96	0	0	0	3662.91	0	2633.81	1215.94	0	0	0	1241.84	1037.49	1067.05	1551.44	1213.96	2218.66	0	0	2920.96	2131.19	2376.44	1047.31	3757.24	3457.53	8765.96	0	2600.36	2150.01	0	0	0	2853.57	0	0	4104.23	3955.59	0	0	0	1215.94	1791.65	0	2395.91	0	0
1_348	2	12.7844	660.171	33361.6	5205	1159.22	3913	3885	3002	2044	1818	1999	2145	3462	2754	2218	1498	1834	0	1352	0	1777	1882	2340	1877	1301	1872	4316	0	1620	1654	2152	2090	2649	2002	0	1692	1793	1891	2463	2570	2604	1366	12989.4	2062	1353	0	33361.6	2268
1_349	24	12.8215	355.102	4.61702e+06	504228	376699	481397	1.08451e+06	400116	597433	863011	401993	896863	282896	739247	590068	631134	769864	622148	773631	475194	662503	963867	800557	816938	740512	1.52796e+06	1.80382e+06	4.61702e+06	601651	1.00195e+06	1.07582e+06	594430	354661	414003	894188	644239	528181	1.602e+06	1.44182e+06	571801	470129	766951	798985	1.19515e+06	622024	806627	525985	233688
1_351	2	12.8658	149.117	31405.6	0	1790	0	1201	1600	2262	1129	1229	1122	1689	0	0	4319.89	1068	1977	0	1534	1505	1126	0	0	2148	2521	0	0	1804	2844	1743	2186	2610	1352	31405.6	0	1973	2257	2313	2118	1645	0	1749	1721	4878.82	2272	1592	1804
1_353	2	12.8253	226.547	11378.1	0	0	1056	3418.35	0	1414	2100	0	1196.28	0	3264.33	1656	1986	3392.99	1530	0	1086	2027	2434	1482	2083	0	0	5807.73	11378.1	1159	2985	3001	1128	1284	0	4374.2	1561	0	0	6051.12	1573	0	2984	3992.81	5266.67	1466	2202	1671	0
1_354	2	12.8977	307.165	53355.8	37099.9	0	0	0	0	0	11876.1	0	0	0	1689.05	0	0	0	0	0	0	0	0	1264.29	0	0	0	0	2688.49	4438.51	53355.8	4555.44	1743.02	0	1523.14	0	0	1067.4	6497.35	0	0	3295.15	0	5956.65	0	0	0	3986.76	0
1_355	2	12.9795	193.122	25229.4	1782.68	3444.18	2624.09	5083.8	1438.55	0	6402.33	1194	12956.9	0	1754.56	8004.41	5559.46	5406.19	0	4871.1	0	8443.21	0	3574.08	4932.17	2319.71	5826.75	0	0	6744.54	0	1776.86	6259.24	0	1921.3	6576.45	0	1842.78	0	6709.66	0	1294.11	2373.02	0	0	6166.18	0	1824	3774.74
1_356	5	13.0176	430.228	134616	0	134616	46955	0	9266.28	6741.46	3034.95	2287.67	7845.6	54395.7	12030.2	1440.76	11517.7	2267.75	1708.78	5269.82	2127.26	4076.16	15309.6	22914.7	17100.5	0	0	15553.9	0	14486.1	16303.5	0	2033.6	1670.92	3320.91	2066.48	71871.2	1749.63	0	3286.04	1190.67	0	0	6805.91	2024.63	6478.55	0	0	0
1_357	2	13.0896	371.097	6425.1	0	0	0	3579.63	0	0	0	0	0	0	6425.1	0	0	0	0	0	0	0	0	0	0	0	0	0	0	0	0	0	0	0	0	0	0	0	4312.69	0	0	0	1077.03	0	0	0	0	0	0
1_358	3	13.0961	385.113	30641.6	0	4221.38	1804.98	3647.07	0	5963.84	5452.04	0	1355.68	2444.73	1900.69	0	0	1426.99	0	4244.82	0	2337.29	5469.62	1746.52	1876.28	1121.27	2615.65	4120.77	4021.15	1495.36	1775.67	1960.27	1939.76	5083.82	10868.6	2181.99	0	1468.01	2594.16	3490.79	2640.07	0	1766.88	0	9907.54	2556.07	0	1812.79	2176.13
1_359	2	13.0882	161.081	11828.1	1442.27	0	0	0	1912	3269	0	3684.99	0	3502.17	2389	3894.84	0	0	4350.62	2272	3170	7515.92	1818	2692	4437	0	3301	4674.91	0	0	9256.65	0	5321.49	4941.31	4713	2373	3956	7653.33	0	11172.1	9265.37	4878.86	0	5666.96	0	8055.25	6205.97	5954.28	9336.83
1_360	9	13.2243	454.171	345643	0	0	0	0	0	0	25754.1	0	0	0	0	0	0	0	0	39452.1	0	0	0	0	0	7104.37	0	0	345643	16056.5	0	0	0	0	0	0	0	0	0	0	0	0	0	0	89956.4	0	0	0	0
1_361	3	13.2672	369.118	61106.3	0	11404.4	2519	11011	7992.66	10791.2	5215	1698	3022	9477.99	7597	2512	1841	3943	0	15730.5	0	3554	13688	7284.89	3099	10226.6	15329.1	61106.3	14261.3	4956	22912.8	6292.15	5831	11387.1	0	3079	3762	5400.79	5582.02	31455.4	7502.99	7754.9	8170.07	3223	16127.6	2300	6787.66	4225	3916
1_364	4	13.4243	431.118	118132	0	9387.86	3177	20903.7	2216	1250	10811	6553.33	8952.07	13612.6	8429.21	7631.28	10893	13392.6	2654	13067	1248	21808.7	1095	2027	27472.6	1674	18106.1	3365	118132	14726.7	2936	1190	1666	0	1643	9038.31	20580.3	1999	10978.3	1856	2215	2390	5371.55	2433	1765	16467.1	1169	0	0
1_365	2	13.566	579.17	103653	0	0	0	0	0	0	7920.74	0	0	0	0	0	0	0	0	6072.03	0	0	0	0	0	1877.63	0	0	103653	2916.42	0	0	0	0	0	0	0	0	0	0	0	0	0	0	3723	0	0	0	0
1_366	4	13.7061	209.044	51021.3	1071.34	0	0	24700.4	0	0	0	1507.66	8349.04	0	51021.3	0	0	0	0	0	0	0	0	10310.6	0	0	0	0	8984.15	0	1027.41	0	0	5565.62	2684.83	0	0	0	23153.8	3761.37	0	0	6234.47	7555.23	0	1927.01	0	0	0
1_367	20	13.741	420.186	498760	48716.8	42636.6	21821.6	37892.9	37298.8	39140.2	52783.8	127961	177869	54094.5	37319.6	128445	94207	145243	21864.9	63173.4	28237.3	463462	20820.3	76849.7	363869	17111.7	30406	69315.8	49881	33293.1	23033.1	17935	30329.1	25387.8	19023.9	178511	86352.5	35700.7	21442.7	40540.7	31227.2	26134.1	16385.6	58035.3	20938.4	498760	24523.4	58665.4	19596.9
1_368	4	13.7757	328.1	18320.7	1098.59	2784.78	0	0	1112.42	0	5671.08	0	0	0	0	0	0	0	0	1929.63	992.183	0	0	990.249	1659.83	1422.29	4604.32	4618.35	0	6747.33	0	0	1854.36	1638.32	3466.89	0	1968.73	0	0	1154.45	2035.2	0	0	0	1050.83	1122.19	0	988.273	2117.31
1_370	2	13.6951	223.06	46003.1	0	0	0	0	0	0	0	3333.09	0	0	1221	0	0	0	0	0	0	0	0	0	0	0	0	0	0	0	0	0	0	0	0	0	0	0	46003.1	0	0	0	0	0	0	0	0	0	0
1_371	10	13.8462	181.049	698747	82131.6	156696	117278	361007	432910	327899	176140	202577	185007	129079	261662	267413	94105.2	204603	283390	305581	159806	642297	126221	126273	665942	170742	102051	337553	275317	200930	351604	226692	234728	170576	119024	220046	273091	232813	204465	161651	398461	311897	244871	434238	360586	490206	223404	155573	307956
1_372	2	14.0155	321.192	24000.4	0	0	1496	0	0	0	0	0	1961	1600	11259.4	0	0	0	0	0	0	0	0	2776	0	0	2066	0	0	0	0	0	0	0	5359	0	0	12537.3	0	0	0	0	0	0	0	0	0	0	0
1_373	3	13.9173	436.181	79104.2	0	15925.9	14483.7	9861.36	9931.79	0	29541.1	0	0	0	8137.72	0	0	0	0	0	0	13045.4	0	0	2612	19161.4	0	13409.7	0	2577	2076	0	0	10153.4	2428	0	0	1915	0	13332.2	16921.3	0	0	1280	0	2567	0	12414.6	6861.85
1_374	3	13.946	314.105	26696.3	3352	1352	0	8203.95	1484	0	8456.77	0	0	1993	0	0	0	0	2131	15702.8	0	1456	0	9089.1	2553	0	1547	8187.28	0	1553.39	6348.07	1272	2739	1737	4977.66	0	1605	0	1984	3095	3391	6432.8	1606	22110.3	0	2473	4395.55	1154	0
1_375	5	14.154	437.144	206680	0	0	0	0	0	0	10452.8	0	0	0	0	0	0	0	0	11380.6	0	0	0	0	0	17350	0	0	206680	5531.21	0	0	0	0	0	0	0	0	0	0	0	0	0	0	19149.8	0	0	0	0
1_376	11	14.2525	195.065	170874	6760.16	10059.4	14082.5	21448.4	10126.4	10610.9	65204.8	10436	10111.7	12039.7	8613.44	5474.16	3657.07	15268.6	1658.36	10478.3	1743.28	96481.3	12330.4	58234.5	82992.5	13886.4	10177.6	133043	132886	4102.64	6370.59	0	0	16963.3	170874	7767.05	8510.14	1721.98	52092.2	3779.15	10331.7	12577.3	18476.4	13317.3	39769.3	144104	1703.32	1319.69	12378.8
1_377	6	14.4403	351.128	174255	1045.23	114340	5468.94	0	29188.4	0	7229.11	3600.3	6896.7	1057.69	4739.93	28085.7	0	1227.64	0	0	2855.4	1651.52	0	0	6385.7	5155.5	0	0	0	26313.1	0	2029.41	0	1304.62	23165.2	4372.49	18034.3	1998.42	0	0	0	1402.59	0	0	21226.3	2211.36	0	174255	0
1_378	2	14.5202	337.176	24946.1	2738.38	0	0	0	0	0	9234.19	0	0	1318.62	4063.87	0	0	0	0	0	0	0	0	2707.94	0	2011.81	0	1432.52	1074.14	5672.14	5735.96	3499.31	2032.43	0	2544.95	0	0	0	0	0	2657.87	2050.1	0	0	0	0	4954.41	4422.25	1592.56
1_379	2	14.5187	420.186	33364.5	33364.5	13746.8	17764.8	27157.6	21359.6	3329	15929.7	17725.4	25770.2	10344.2	3092	19892	4184	19145.5	3554	30303.9	0	28740.4	6967	6176	26039.7	8101	2952	30020.6	7110	3605	12701.1	6328	8922.65	1921	9303.33	15905.9	3821	2158	5104	15174.1	12475.9	11435	5855	19433.8	10442.6	25830.9	5866	14301.3	11146.6
1_380	2	14.5528	434.165	15728.8	5133.01	0	1928.62	0	5933.09	0	1719.21	0	0	0	0	0	0	2937.23	0	0	0	0	0	0	0	0	0	9283.42	0	0	0	0	0	0	5931.13	0	0	0	0	0	0	3062.25	0	2353.5	15728.8	0	0	5041.43	0
1_381	3	14.6098	149.074	164798	12256.1	2021.95	19943	2064.93	2152.88	15685.3	3100	8333.2	12640.9	2860.51	2473.71	3595.13	2248.83	1750.09	2110.9	6001.88	3488.19	3834.01	0	4359.73	2248.83	11233.4	1238.36	9776.58	0	21044.1	21293	0	3232.32	7308.41	0	164798	2171.87	1645.15	4533.64	0	15548.4	4481.67	8909.9	3149.36	1510.22	8803	1935.99	0	12875.7
1_382	6	14.6767	487.192	104253	64342	74792.7	56470.5	48865.6	26056.9	12926.1	34553.3	36632.4	43203.6	54148.5	41357.3	32550.8	22130.1	24549.3	11597.7	52322.8	13919.1	34706	33460.9	73573.6	32664.1	23228.7	36188.5	84628.3	39299.2	22060.9	31485.8	31566.9	26356.6	32210.9	42537.2	26663.7	23817.9	26857.9	24061.6	48610.7	28753	61070.6	46348.8	104253	68409.1	38920.8	35336	24265.7	28652.6
1_383	4	14.8286	225.076	39913.4	0	0	0	3713.16	1171.85	0	14595.3	0	1824.29	1726.47	6388.8	1495.62	0	1908.41	1078.4	2312.4	2286.97	6445.02	0	9486.37	5046.18	0	1535.73	10288.6	4371.26	1332.27	1004.58	0	0	2094.27	16732.6	2128.5	0	0	5382.03	0	983.062	2289.9	1626.7	4142.49	4643.67	11186.2	0	0	0
1_384	20	15.0401	355.102	881348	315723	441228	587658	475280	371397	383964	304044	238981	352805	195403	411850	271529	285871	363259	353266	233399	219100	259931	217182	441875	333259	314416	291305	511212	631565	263991	271422	328742	263469	220130	186334	419217	270421	216161	493877	330910	276843	288502	264231	327127	392479	326303	253897	267232	272515
1_385	2	15.0994	411.162	16252.6	0	1599.13	0	0	0	0	2772.8	0	1150.2	0	0	1102.27	0	1136.5	2060.77	0	4121.69	4092.76	0	0	2034.36	1006.42	0	1421.12	0	3759.39	0	0	1442.64	0	0	0	1020	0	1577.61	3039.98	0	0	0	0	1534.57	1090	1672.48	3923.97	0
1_388	2	15.123	423.18	30449.5	0	4222	5397	19650.9	9579.59	1673	3777	7185	5949	5798	1839	6704	3008	5578	13606.3	1788	12558.9	2952	4495	3944	4189	10478.5	3905	17822.8	22232.6	2703	10227	1716	9051.15	18894.3	8889.66	5086	3535	0	1151	6561	21524.2	0	4442	12264.2	4025	3267	5134	4231	19772.9
1_389	2	15.1854	176.07	11556.5	1561.62	0	0	1214	0	0	0	0	0	0	0	1367	0	0	0	0	0	0	0	0	0	0	0	3593.84	0	0	1063	0	0	1235	0	11556.5	0	0	1013	0	0	0	1211	4375.39	0	0	0	0	0
1_390	2	15.2003	219.102	11936.8	0	3093.34	0	1348.32	1309.69	0	1872.4	0	0	0	9103.01	0	0	0	0	0	0	0	0	0	1474.14	0	1063.01	4131.15	0	1799.08	0	0	1148.2	8648.94	0	0	0	0	2003.17	1157.12	2978.99	0	1358.23	1509.8	0	2248.86	0	2015.05	0
1_391	3	15.3853	743.239	12863.2	0	0	0	0	0	0	0	0	0	0	0	0	0	0	0	0	0	0	0	0	0	0	0	0	12863.2	0	0	0	0	0	0	0	0	0	0	0	0	0	0	0	9881.81	0	0	0	0
1_392	2	15.4936	757.218	46086.9	0	0	0	0	0	0	7124.99	0	0	0	0	0	0	0	0	9222.99	0	0	0	0	0	0	0	0	46086.9	0	0	0	0	0	0	0	0	0	0	0	0	0	0	0	1847	0	0	0	0
1_393	7	15.5865	289.071	511900	0	0	0	0	0	0	30936.5	0	0	0	0	0	0	0	0	84658.5	0	0	0	0	0	15581.5	0	1468.52	511900	17222.6	0	0	0	0	0	0	0	0	0	0	0	0	0	0	32566.1	0	0	0	0
1_396	2	15.6569	377.145	35575	1925	6400	11363	7143	0	0	0	8916.4	6014	0	2205	8002.89	4380	9350.58	0	0	0	0	7117.31	0	0	0	0	0	0	0	35575	1272	5821	0	8378.24	6270	0	6631	0	2285	9617	0	0	0	0	0	0	0	5263
1_397	13	15.722	387.201	1.09866e+06	738637	431297	581470	616993	614159	87125.2	299249	291574	372186	375830	452196	279282	231180	285935	132109	461045	139986	74067.6	383750	563372	64944.9	290301	587260	783619	435213	232182	499478	544135	257654	573328	420266	328232	59410.6	365593	328701	320773	311131	769240	679613	1.09866e+06	455487	67509.2	496552	426589	330053
1_400	2	15.8	225.148	89461.8	61570.4	34230.7	48712.6	54096	46977.8	11110.2	31181.2	29803.7	43536.1	35824.4	45304.1	29256.9	26250.5	29606.8	13877.6	42278	13814.5	10531.1	39281.8	55814.1	11452.6	18698.4	52242.2	67482.9	43648.3	24637.5	41872.8	47533.9	28176.1	45791.1	39874	37654.8	9989.87	32533.6	33643.1	29913	34089.8	66986.3	60813.2	85059.1	47074.9	10445.8	42515.8	36460.2	34021.6
1_401	3	15.8823	190.131	27325.1	13434.6	6413.37	11654.4	13730.9	9937.34	2479.77	6128.12	6151.72	12813	8025.57	14394.3	6709.45	5893.02	6124.18	2749.29	10939.6	3360.14	2391.24	9582.33	14022.3	0	1862.04	13882	19404.5	11644.4	4872.98	10231.9	10262.7	6707.48	11283.9	11094.5	8695.07	1945.65	6205.82	10723.3	7342.51	9100.79	19354.4	15436.2	25235.6	13814.6	2438.46	9071.19	7535.71	9431.57
1_403	16	16.027	400.217	416470	42611.2	262387	86901.4	91513.1	93604.4	192828	47222.5	78377	147664	215455	177189	78338.8	152583	96792.4	87370.3	60364	85369.1	160554	93511.5	395437	280762	0	3394.29	343267	4315.52	80398	136638	0	203887	120522	237428	107456	415213	44887.6	22496.2	267980	148329	100645	0	72399.3	85110.4	270840	52461.9	260980	119253
1_406	6	16.0536	445.134	131015	3344	72569.5	21585	50781.4	15505.3	12815.5	39326.5	26602	31241.9	29554	44467	43505.5	60692	45518.4	4870	16925.4	12086.2	87802.2	7370.43	23523.8	103566	41261.8	26722.8	116289	64405.1	52970.2	27514.7	41499.6	76109.3	6511	73258.2	40587.4	87373.4	21322.4	19154.5	32999.1	40191.3	14620.5	8847	8597.02	20628.5	95090	19498.1	28898.6	45236.6
1_408	2	16.1136	776.276	7014.25	0	0	0	0	0	0	0	1415	2370	0	0	0	1387	2149	0	0	0	0	0	0	0	0	0	0	0	0	0	0	1429	0	0	0	0	0	0	0	1838	0	0	2014	1943	0	0	0	1130
1_409	3	16.1825	265.143	58493.4	0	1675.65	1476.56	0	25754.5	0	1096.93	16876.3	32122.9	984.701	17695.3	32158.5	30708.4	27441.2	0	0	0	0	0	0	5488	0	15746.3	3361	1955	19751.2	0	18972.1	1914	18150.4	16363.3	24409.7	0	30735.5	3918	0	0	16348	994.426	0	0	0	4359	20058.5	0
1_410	7	16.2684	289.07	872859	4317.45	0	0	0	1091.36	0	57787.8	0	1062.37	0	0	0	0	0	0	158906	0	2607.46	0	0	6388.22	29229.1	0	0	872859	41039.6	0	0	0	0	0	0	2806.34	0	0	0	0	0	0	0	70274.5	3039.2	0	0	0
1_411	2	16.2648	335.133	13444.7	0	13444.7	1691.01	0	0	0	0	0	0	0	0	0	0	0	2200	0	3450.58	1715	0	0	6779.9	0	0	0	0	0	0	0	0	0	0	0	0	0	0	0	0	0	0	0	0	3270	0	0	0
1_412	3	16.3824	387.128	32773	0	0	0	0	0	0	12959.1	0	0	0	0	0	0	0	2166.83	0	1238.62	1471.17	0	5038.43	0	0	0	0	0	0	0	0	0	1184.72	0	0	0	0	1340.62	0	0	0	0	0	0	1897.35	0	0	0
1_413	2	16.3661	982.354	10555.6	1413.06	0	0	0	0	1265.52	5336.49	0	0	0	0	0	0	0	5326.6	1547.74	6814.29	2110.19	0	0	3558.98	0	0	1167.49	1537.83	3073.7	0	0	0	0	0	0	1462.58	0	0	1666.56	0	0	0	1379.4	0	0	4325.27	1249.68	0
1_414	3	16.4276	389.155	111972	16665	31356	14591.1	7489.33	16617.7	7071.21	46181.1	13108.1	14014.4	27361.3	13909.7	12509.4	16354.3	16117	6218.95	38670.2	8246.97	7712.22	48288.1	35110.5	10192.3	12179.5	21132.3	29011.9	0	33678.8	13779.3	5403.2	17644.6	7290.6	40942	8984.39	6004.2	1145.02	9421.67	8804.15	15201.4	23795.9	12152.9	18451.2	3089.38	9462.13	4248.27	22035.1	9964.78
1_415	2	16.394	430.331	214088	0	0	0	150206	10082.8	0	0	3876	0	0	122743	0	0	0	22872.7	0	0	0	0	40605.4	0	0	0	0	15075.7	0	19053.7	2789.81	0	45439.4	2459.83	15785.8	0	0	24052.6	18511.7	0	0	33785.5	0	0	0	0	9562.86	15121.8
1_416	4	16.5103	229.143	75558.7	0	0	0	6387.09	2030.82	10565.9	20326.1	7528.54	7953.31	7032	14166.7	8045.44	0	2192.82	5941.6	10436.2	6863.26	17478.4	0	0	2157.14	14033.8	14546.8	0	0	13556.5	10146.5	10997.8	13939	0	0	8648.65	0	13072.6	7072.73	32882.1	14872.6	1308.56	2210.18	6123.48	0	0	11394.5	22315.3	5787.03
1_417	6	16.6494	335.134	104705	0	54485.9	12014.8	0	23102.7	1992.45	1681.51	3923.27	1966.65	56971.6	4698.14	5685.43	7118.06	1819.84	23470.2	0	21106.6	10111.8	6621.72	3583.82	38383.3	2445.07	2165.17	10699.7	0	38566.9	3354.77	0	16173.4	4157.36	104705	0	83113.5	0	0	5216.55	3283.89	4936.05	0	0	1122.24	12108	2972.74	2867.84	5262.29
1_418	2	16.786	282.097	25084.3	5219.04	15970.5	13025.5	12111.9	11671	4347.76	7759	3820.01	4247.97	21603.9	10667.4	3824.8	0	4745.98	2646.46	8581.34	0	6195.87	17828.4	9587.92	8706.08	8120.75	15981.2	25084.3	3785.46	8187.92	12264.9	3163.67	6131.58	0	17707.4	4838.1	7006.7	0	0	0	7471.13	5812.05	12406.4	14607.2	4548.31	9401.76	0	5941.59	8631.23
1_420	9	16.9092	400.217	198950	65366.7	69814.6	68289.5	124255	58253.4	48957.5	14042.4	34984.4	65852.1	46208.4	25781.6	40972.3	23302.4	35966.6	25398.2	47789.2	23428.6	36191.5	52282.7	154506	71853.5	1520.62	0	156015	1355.31	1545	103367	0	77518.8	5991.44	198950	10277.9	84874.7	2349.5	2370.14	142889	49344.3	63472.5	0	156484	28816.3	47758.8	7279.76	116876	42929.3
1_421	7	16.9566	415.123	83095.3	1721.88	10473.3	5595.37	9978.52	6995.78	8515.86	21391.3	1820.33	1480.68	4595.2	3689.57	2471.08	3310.86	4456.43	3865.97	37555.2	2865.87	15865.4	999.253	1188.89	13479.4	2468.13	12583.3	11460.1	83095.3	49102.3	1861.93	2725.08	20101	0	3777.51	2377.56	15902	6358.8	6333.55	2992.86	15263	6804.54	7251.13	1471.86	13950.9	14841.2	5464.25	6035.53	14090.6
1_422	5	16.9523	464.176	53952.2	2307.55	1840	15417.5	22374.8	9144.41	0	999.386	2564.7	1025.69	0	2989.39	1914.03	0	3521.23	0	0	0	1135.75	2403.85	0	7214.97	10952.9	0	27642.2	3763.43	0	7667.79	1947.15	0	20613.5	0	1996.82	0	1230.24	0	3672.34	0	2675.74	0	2916.12	0	5305.71	0	10982.8	0
1_423	4	17.1161	277.092	93704.9	3205	67999.1	78762.1	15666.5	9111.53	2860.69	42226.5	58199.5	56927.2	4026.11	18553	57596.2	28688.8	44605.6	16333.7	10697.6	18511	63262	41928.4	38960.6	67959	28746	41912	23446.5	2136	29362.5	50820.8	49111.5	42009.3	17278.5	0	41286.9	43656.3	4748.44	78127.7	7755.03	56709.1	3124.45	57381.7	1496	14742.7	74307.6	5189.42	17263.5	47234.5
1_424	4	17.2414	774.217	114032	21716.5	1022.97	0	27879	0	0	27980.4	0	0	0	0	0	0	0	0	0	0	0	1606.96	26406.2	0	0	6902.86	0	0	40717	0	0	0	0	6657.83	0	0	0	9440.8	0	0	0	0	0	2589.94	0	0	2140.95	0
1_425	2	17.2117	181.049	19503.4	0	0	0	5475.06	1530.59	0	0	1011.41	3001.88	2004.85	1667.38	1224.08	0	1075.31	0	8242.06	0	1279	1189.13	1734.27	3253.88	0	8777.51	4265.74	18230.5	0	0	0	0	0	0	0	1915.99	0	19503.4	0	0	1170.16	5993.68	1539.58	1514.62	1750.25	1638.43	0	0
1_426	5	17.6231	387.128	59902.6	3827.53	0	1465.76	0	2648.14	2595.26	19410.9	1755.12	0	1549.57	3738.73	0	0	3174.97	4916.12	3703.8	3592.05	2443.59	1391.92	16782.4	1660.33	1230.28	2660.11	0	3595.04	3759.68	1334.05	0	0	7464.27	5867.01	2500.47	0	0	12637.7	1241.25	0	3918.33	2658.12	3909.35	2563.33	3852.47	1901.79	0	0
1_427	2	17.9166	434.202	47962.1	17376.3	22859.8	18935.1	4417.82	9075.02	0	24773.3	3950.82	5735.42	4929.95	13688.9	0	2024.96	4206.89	2497.84	10984.8	2617.53	37109.4	14055.2	26912.3	37032.1	5508.79	3437.72	26545.5	6586.01	16259.6	0	17063.9	0	17090	0	4035.2	11687.7	13968.5	5593.16	11021.2	13059.8	8416.83	6428.06	11130.3	4332.47	23977.7	7512.16	6464.36	11564.8
1_428	2	17.9114	188.128	42103.9	3912.15	11706	0	0	1863.52	1898.23	0	1770.01	0	1627.33	0	1504.89	0	1530.92	1327.51	1640.83	1989.82	1477.9	1653.36	1226.28	7964.34	0	1736.27	0	0	2956.77	1710.24	1449.94	1079.75	0	1488.51	2051.52	1576.23	1509.71	1122.16	1539.6	1546.35	1467.3	0	1477.9	1588.77	1261.95	1338.11	6456	0
1_429	2	17.9751	462.197	7411.42	0	0	0	0	0	0	0	0	0	0	0	0	0	0	0	0	0	7411.42	0	0	5042.97	0	0	0	0	0	0	0	0	0	0	0	2104.22	0	0	2793.52	0	0	2125.66	0	0	4749.85	0	0	0
1_430	2	18.023	374.22	23226.1	6135.39	0	11152.3	3407	5358.41	3125	2423	2491	1961	0	2566	2192	0	0	2234	1358	2634	0	7558.38	8991.2	1964	2827	0	19101.1	2302	0	2769	0	0	4682.12	4393.49	0	0	0	4017	4126.21	2707	5343.81	5132.95	2457	4678.38	0	1733	1404	9274.13
1_431	6	18.1607	143.106	108688	1105.05	2815.65	3891.96	0	3467.77	16884	45731.7	1252.72	5192.43	14508.8	66744.9	0	0	1355.79	10844.2	34679	24777	14654.8	2276.5	18513.6	5106.91	4528.32	9951.21	5439.68	0	31416.5	108688	38038.2	15194.8	0	4840.43	0	3713.28	0	2148.65	21677.1	21529.2	4865.69	2671.94	0	18390.5	7290.96	33882.8	46327.7	8853.95
1_432	2	18.1502	436.124	22629.7	0	0	0	0	1811	0	0	0	1077	0	0	0	0	2375	0	0	0	0	0	0	0	0	0	0	0	2156	0	0	0	2878	0	0	0	0	3365	0	0	0	0	0	1051	1636	0	1117.26	0
1_433	13	18.3311	369.118	790682	3996.13	124529	28177.1	166407	188252	75865.2	85312.7	18690.9	31831.6	144033	45507.5	28259.3	22168.5	55652.1	12067.5	115339	12485.4	32097.3	264725	61360.9	31927.3	52439.9	130466	199143	256404	34953.1	386637	26091.8	54353.2	150287	172165	57458.7	19921.3	78915.2	49539.2	102414	91008.2	47526.9	103331	57699	281810	28900	41592.2	100938	60432
1_434	2	17.9848	199.055	9913.07	0	0	0	2473.64	0	0	0	0	0	0	0	1422	1178	0	0	0	0	1204	0	0	0	0	0	0	0	0	0	0	0	0	0	0	0	0	0	1137.18	0	0	0	0	0	0	0	0	0
1_435	2	18.3232	373.113	15765.1	1668.89	5816.09	3008.74	2930.67	6209.29	4832.03	6080.35	0	3274.24	1572.29	1300.22	3174.39	0	5998.07	6744.83	0	5686.46	12568.5	0	0	15765.1	4277.74	0	0	0	8764.06	1274.59	0	3004.91	0	0	2876.66	9528.59	2033.63	0	3395.2	4353.58	3218.66	0	0	8990.94	9542.42	0	6001.08	1050
1_436	3	18.3289	386.144	36665.5	0	5161.58	0	8898.72	10554.4	2707.9	3977.83	0	0	6714.16	1571.59	0	0	1312.54	0	3082.5	0	0	11017.4	1704.48	0	1324.1	3616.96	9137.17	11431.9	1028.46	18905.6	0	1227.8	4223.64	8219.93	1030.39	0	2952.22	1417.51	2180.43	2154.19	1282.69	4340.57	1093.66	12266.7	0	0	5304.54	1157.5
1_437	2	18.5543	468.145	13920.7	1750	0	0	1037	1055	1828	0	0	0	0	7438.92	0	0	0	0	1496	0	0	0	0	0	1079	0	0	0	0	1706	1177	0	0	0	0	0	0	0	4601.09	0	0	0	0	0	0	0	0	0
1_438	5	18.5344	627.155	215966	1633.1	0	0	0	0	0	3408.42	0	0	1463.03	0	0	0	0	0	0	0	0	3167.74	54393.8	0	1883.73	19940.7	0	0	4549.21	0	0	0	0	34285.9	0	0	0	23621.1	0	0	0	0	0	4810.78	0	0	0	0
1_440	2	18.5472	340.103	68208.5	6603.07	40275.7	14089.4	7770.73	35327	11187.1	27826.9	5142.5	7015.95	25152.6	22770.2	5723.33	9002.37	8997.69	6043.23	22395.2	11034.1	14485.3	17173.6	20617.6	20562.6	16631.7	25639.5	45636.4	4519.68	38232.2	11227.1	14651.2	14713.2	13164.5	22622.3	7454.82	24518.7	5795.31	10518.2	9942.09	13732.5	11190.1	18779.2	13381.6	8685.46	13413.6	10495.3	14887.2	13371.5
1_442	2	18.7254	374.642	15729.8	0	0	0	0	0	0	0	0	0	0	0	0	0	0	0	4284.34	0	15729.8	0	0	9445.06	0	0	4953.28	0	0	0	0	0	0	0	0	2262.41	0	0	0	0	0	0	2551.24	0	11169.7	0	0	0
1_443	3	18.7265	515.202	22807.5	0	0	0	7964.18	4043.34	3269.19	4850.41	0	0	0	0	0	0	0	0	13063.5	1479.47	0	0	0	0	1310.87	0	0	0	2102.98	13883.1	0	0	0	0	0	0	1334.81	16996.8	0	0	0	0	1734.86	0	0	0	0	0
1_444	18	18.7378	695.364	4.52395e+06	241026	195242	41654.8	1908.99	8037.76	143384	358872	457935	222093	386046	194530	450689	187741	246193	206078	984263	188320	4.52395e+06	15597.4	36414.8	2.6179e+06	27702	151447	1.49765e+06	742140	318511	22568.2	1485.99	114538	34550.8	496766	317984	1.26538e+06	547928	243524	183265	98915.2	444924	136434	705871	464786	2.84111e+06	155910	75122.4	88977.6
1_445	2	18.7292	743.35	8992.25	0	0	0	0	0	0	0	1139.23	0	0	0	1196.24	0	0	0	1568.25	0	8992.25	0	0	5940.75	0	0	2922.96	999.121	0	0	0	0	0	1195.27	0	0	0	0	0	0	0	0	1493.85	0	4928.93	0	0	0
1_446	10	18.8855	445.134	729523	48384	229471	70002.9	238290	65810.5	68045.5	292062	43580.2	33318.8	154701	279979	51989.5	60021.2	68604.7	27678.9	168502	44454.5	130410	74045.3	164410	143204	71576.2	165366	270767	327587	306930	158923	81700.7	143379	33210.8	220361	62220.9	97832.2	74148.2	165021	91621.1	163113	136349	65819.8	67456.6	41250.4	184295	90858.5	78138.8	122683
1_447	3	19.0412	545.213	24913	0	0	0	6635.38	0	0	14835.6	0	0	0	0	0	0	0	0	18051.8	0	0	0	0	0	0	0	0	0	1903.39	2549.18	0	0	0	0	0	0	0	0	0	0	0	0	0	0	0	0	0	0
1_448	2	18.9131	884.5	14651	0	0	7672.92	0	0	0	0	0	0	0	14651	0	1266.23	0	0	0	0	0	0	0	0	0	0	0	0	0	0	0	0	0	0	0	0	0	0	1190	0	0	0	0	0	0	0	0	0
1_449	2	18.929	462.16	107573	14167.6	64812.5	19804.4	58239.4	15058.6	16051.2	63622.9	9460.79	7554.52	30050.5	56930.1	9720.6	11500.4	11382.8	0	29084	7082.95	20867.2	13007.2	23445.9	23874.1	11583.2	26955.4	42160.7	44042.3	50198.3	24848.5	13302.3	22772.1	4730.25	33858.3	9677.92	15285	11336.9	24063.4	13917.5	22836.5	19411.7	10818.1	11209.1	5024.46	25406.3	13600.7	11125.3	16655.1
1_450	2	18.9674	267.166	8791.67	0	0	0	0	0	0	0	0	0	0	0	0	0	0	0	0	0	0	0	0	0	0	0	0	0	0	0	0	0	0	0	0	0	0	0	0	0	0	0	0	0	0	0	0	0
1_452	2	19.2124	177.054	18021	0	0	0	5153.29	0	0	0	0	0	2148.38	0	0	0	0	0	1456.84	0	1028.7	0	0	1336.16	1195	1596.68	8179.18	1677	4187.58	4527.84	0	0	0	2226.93	0	0	0	0	0	2731	1420.44	1026	0	0	0	0	0	1563
1_453	3	19.3394	903.255	171197	0	0	0	0	0	0	13217	0	0	0	0	0	0	0	0	13369	0	0	0	0	0	1227	0	0	171197	15561	0	0	0	0	0	0	0	0	0	0	0	0	0	0	25050.5	0	0	0	0
1_455	7	19.5262	482.259	111275	13470.5	1961.58	8966.11	0	0	0	1599.32	1341.56	0	0	0	0	0	0	0	0	0	28277.4	5510.55	0	20039	4714.37	3191.68	111275	19404.7	0	8949.79	8835.87	1055.93	14967.8	8349.76	0	8195.7	2988.65	17587.2	10272.9	3876.39	22483.9	13593.9	20074.7	67019	20733.2	7046.26	26808.1	6450.34
1_456	2	19.4552	732.271	5824.16	0	1104.63	0	0	0	0	0	0	0	0	5824.16	0	0	0	0	0	0	0	0	1031.31	0	0	0	0	0	0	0	0	0	0	0	0	0	0	0	0	0	0	0	0	0	0	0	0	0
1_458	3	19.5249	757.218	89201.5	16921.7	0	0	13803.8	0	0	40393.7	0	0	0	0	0	0	0	0	0	0	0	1816.96	0	0	12016.8	1804.96	0	0	20598.3	0	0	0	0	0	0	0	0	6426.88	0	0	0	0	0	15770.7	0	0	0	0
1_459	2	19.6403	417.248	7564.33	0	2168.47	0	6077.15	0	0	0	0	0	0	7564.33	0	0	0	0	0	0	0	0	0	0	0	0	0	0	0	0	0	0	1247	0	0	0	0	0	5455.69	0	0	0	0	0	0	0	0	0
1_460	2	19.6216	554.137	7053.37	3245.07	0	1053	2488.74	2706.78	0	2997.01	0	0	0	7053.37	0	0	0	0	2749.57	0	0	4008.74	0	0	0	0	0	0	0	0	0	0	1043.11	0	0	0	0	0	2206	0	0	0	0	0	0	0	0	0
1_461	2	19.7852	887.26	291688	0	0	0	0	0	0	4127	0	0	0	0	0	0	0	0	0	0	0	0	0	0	2172	0	0	291688	1829	0	0	0	0	0	0	0	0	0	0	0	0	0	0	12638	0	0	0	0
1_462	2	19.8367	282.097	52153.3	6534	15938	10527	5861	23185.1	3972	9815	2929	4290	24094.2	8958	3011	0	3944	3157	13383.6	0	7838	18233	10752	9188	13113.1	40733.1	52153.3	8925	10688	31527	2877	6303	0	24595.9	4569	6700	0	0	0	8648	12563.3	35216.6	10705	4725	15110	0	8025	9957
1_463	3	19.8835	460.181	21976.7	0	0	0	0	21976.7	1273	0	0	0	0	0	0	0	0	0	8819.01	0	0	0	0	0	0	0	0	0	0	0	0	0	0	0	0	0	0	0	0	0	0	0	0	5411.44	0	0	0	0
1_465	3	19.8434	266.162	247105	0	0	0	0	0	0	0	0	0	0	0	0	0	0	0	0	0	0	0	0	0	0	0	0	6008.1	0	0	0	0	0	0	0	0	2330.02	11416.9	0	2141.52	6340.69	25391.6	10036.9	0	18791.5	1887.69	46591.7	5683.43
1_466	6	19.9723	135.117	71995.6	45559.1	0	7241.61	0	0	1325.72	0	0	0	0	0	0	0	0	0	0	0	40955.2	10991	0	24335.4	4766.15	1198.81	71995.6	1669.32	0	3669.2	0	5284.31	0	10167.1	0	28321.3	7993.44	17195.4	21397.4	1556.59	20758.8	15961.9	27814.1	31703.3	22386.9	5014.47	0	0
1_467	6	20.0243	482.259	51049.3	10375.1	1985.27	8406.38	0	0	2039.46	0	0	0	0	1553.73	0	0	0	1426.64	0	2271.98	3556.74	2427.65	1870	3996.16	1779.36	0	51049.3	7425.04	0	6283.26	1825.66	2919.29	6625.71	1593.14	0	2222.72	2025.67	10745.6	3285.8	4414.67	2728.15	1120.23	1910.39	15568.2	2051.28	6491.99	17862.3	2746.87
1_468	2	20.0076	868.505	89545.7	0	0	10819	0	0	0	0	0	0	0	89545.7	0	0	0	0	1257	0	0	0	0	0	6352.32	0	0	0	0	0	0	0	0	0	0	0	6081.86	0	3302	0	0	0	0	0	0	0	0	0
1_469	2	20.2305	564.301	10963.6	0	9580.46	0	3622.92	0	0	0	0	0	0	10963.6	0	0	0	0	0	0	0	0	0	0	0	0	0	0	0	0	0	0	0	0	0	0	0	2228.18	3976.68	0	0	0	3524	0	0	0	0	0
1_470	5	20.4267	369.118	92852	1142.37	48959	12365.4	28518.5	56742.7	13412.9	9619.72	3072	7282.06	48390.6	8394.41	7195.49	4049.53	8666.98	2366	17187.7	1987	3048	45381.3	27138.5	3271	10438.7	22313.5	33385.9	20412.3	6833.36	52572.3	3262	10846.6	34385.8	28968.5	8639.06	2599	18485	9274.9	17681	19332.7	12241.8	23196	6641	44156.9	5111.5	5318.77	21827.6	20860.4
1_472	2	20.5342	265.155	16633.8	0	0	0	0	0	0	0	0	0	0	0	0	0	0	0	0	0	0	0	0	0	0	0	0	0	0	0	0	0	0	0	0	0	0	0	0	0	0	2479.56	5633.69	0	0	0	1900	3749.41
1_473	5	20.827	364.196	81518.7	16533.2	14948	29886.1	0	1343.39	0	0	0	0	0	0	0	0	0	2176.78	0	2923.21	4195.28	2912.47	0	3482.06	5492.75	1859.25	81518.7	8050.56	0	13082.1	45741.2	2950.57	2995.51	3927.58	0	2443.5	35296.2	17295.2	6435.56	4296.89	3627.64	4345.74	29398.5	3417.58	4790.28	3319.88	6873.26	0
1_474	3	20.9511	432.259	15219.6	1533	3709	0	15219.6	0	0	0	0	0	0	14067.4	0	0	0	0	0	0	0	0	1396	0	0	0	0	1188.39	0	0	0	0	1061.95	0	0	0	0	2540.02	1686.57	0	0	0	2953.84	0	0	0	0	0
1_475	3	20.9487	341.065	32399.3	0	10027.6	0	0	6328.16	0	0	0	1900.31	4733.13	2683	0	3561.98	0	1431.46	1497.16	0	6374.49	0	0	6695.14	0	9775.05	1779.86	0	8936.2	0	0	5623.83	2688.68	0	1526.02	9927.61	0	0	0	5296.66	0	1923.21	1563.85	2731.78	5148.06	1563.85	0	0
1_476	2	20.9201	273.152	8277.17	0	0	0	0	0	0	0	0	0	0	0	0	0	0	0	0	0	0	0	0	0	0	0	0	0	0	0	0	0	0	0	0	0	1956.79	0	0	4003.95	4342	1339	0	0	1257.17	0	1391	0
1_478	10	21.0539	312.123	370639	154562	137752	206570	67034.3	54655.9	35572.8	5775.49	63445.7	37097.8	102210	60941.5	29957.8	39235.8	25971.6	16844.5	16304.5	19796.4	66018.7	8156.31	82210.3	36538	38288.8	78470.8	31053.5	20817	62191.8	13855.2	26523.7	39078.2	114880	20413.2	19141.9	59966.9	52955.9	19297.6	36046.2	16405.4	59420.5	54149.1	37009.4	10579.2	53981.2	4879.61	81749.4	42296.3
1_479	2	21.0719	266.664	79540.1	0	0	0	0	0	0	0	0	0	0	0	0	0	0	0	0	0	2254.96	0	0	0	0	1443.53	5170.43	17791.7	0	1972.72	2849.81	4706.89	0	0	0	2434.3	10486.2	6797.21	2505.84	13857.1	17258.6	12939.8	24852.6	1276.93	7472.43	2025.64	19240.6	13420
1_480	3	21.1287	307.165	53049.9	26384.8	17470.3	18925.5	14155	20077.4	4926	2659	4366	2573	0	1850	2572	3273	1601	0	6446	5951	15571	2344	3226	15387.3	1372	53049.9	2436	10515.1	6329.99	2577	3176	10721.3	11101.6	4403	1677	6968	7673.3	9259	5850.6	4331	14395.8	4801	11973.6	2123.23	12563.4	0	8554.84	4308
1_481	2	21.0592	868.505	63660.2	0	0	20345.1	0	0	0	0	0	0	18074.7	21690	0	20453.3	0	0	0	0	0	13216.5	14339.2	0	0	6670.91	0	0	0	0	0	0	9936.7	13819.4	0	0	0	40935.8	19248.6	0	0	3090	0	0	0	0	0	0
1_482	7	21.3609	225.112	124938	25741.9	39522.2	50824.5	45740.1	45079.3	11591.3	33817.3	62315	87577.3	55668.7	65467.2	61953.7	55454.6	62843.8	17199.9	49187.2	23743.5	31156.5	59924.3	70379.7	40863.8	49653.8	58664	89296.2	72515.4	35597.3	44226	62307.9	43693.7	43365.6	66334.4	65920.3	37804.4	26591.6	32878.7	47041	45277.8	48157.4	64436.3	60414.5	42265.6	33668.8	41302.6	35158.8	52111.7
1_483	2	21.2105	198.965	9025.91	0	0	0	0	0	0	0	0	0	0	0	0	0	0	0	0	0	0	0	9025.91	0	0	0	0	0	0	0	0	0	0	0	0	0	0	0	0	0	0	0	0	0	0	0	0	0
1_484	2	21.5745	266.162	139060	0	0	0	0	0	0	0	0	0	0	0	0	0	0	8680.4	0	9904.71	18586.1	9705.45	7378.48	1794	0	16330.4	48556.6	80831.1	0	23059.9	17466	37999.8	23612.3	1452	1081	15950.9	59160.2	32455.6	3447	5486	74819.2	58543.9	84467.4	5651.21	27293.3	6818.05	75068.8	49442.1
1_487	4	21.5953	709.38	41979.2	6432.54	24679.5	1983.88	0	0	0	0	0	0	41979.2	10902.2	0	0	0	0	0	0	0	0	0	0	0	3003.29	0	13856.9	0	0	0	0	0	2647.75	0	0	0	0	0	0	0	6161.69	0	0	0	0	0	0
1_488	2	21.7249	982.354	10023.9	0	0	0	0	0	0	1171.73	0	0	0	0	1069.45	0	0	0	0	0	0	0	0	0	0	0	0	0	2056.49	0	0	0	0	0	0	0	0	0	0	2407.01	0	0	0	0	0	0	0	1344.51
1_489	2	21.9841	905.27	27601.7	0	0	0	0	0	0	0	0	0	0	0	0	0	0	0	0	0	0	0	0	0	0	0	0	27601.7	0	0	0	0	0	0	0	0	0	0	0	0	0	0	0	3182.72	0	0	0	0
1_490	3	21.9812	455.155	26079.1	0	0	0	0	0	0	4656.01	0	0	0	0	0	0	0	0	2214.25	0	0	0	0	0	2281.16	0	0	26079.1	0	0	0	0	0	0	0	0	0	0	0	0	0	0	0	9216.9	0	0	0	0
1_491	21	22.0096	887.26	9.16036e+06	0	0	0	0	0	0	272007	3145.39	0	0	0	0	0	0	0	250743	0	0	0	0	0	151165	0	0	9.16036e+06	160356	0	0	0	0	0	0	1085.36	0	2019.81	1973.84	0	0	0	0	704717	0	0	0	0
1_492	2	22.0246	531.318	40920.6	0	0	0	0	0	0	0	0	0	0	0	0	0	0	0	0	0	0	0	0	0	0	0	0	40920.6	0	1364.44	0	0	0	0	0	0	1989.24	1257.39	0	2461.25	0	0	0	1141.21	0	0	0	2301.64
1_493	2	22.1237	291.107	9963.05	2163.51	0	0	0	0	0	0	0	0	0	0	0	0	0	1676	0	1110	0	0	0	0	0	0	0	0	0	2453	0	0	0	0	0	0	0	0	4278.64	0	0	9963.05	0	0	0	0	0	0
1_494	2	22.1375	611.307	8640.53	0	1159.45	0	0	2828.03	0	0	0	0	0	0	0	0	0	0	0	0	2363	0	8640.53	983.391	0	0	0	0	0	0	0	0	0	0	0	1664	0	0	0	1457	0	0	0	0	0	2244	0	0
1_495	3	22.1724	161.081	245258	2276.31	0	0	0	5408.91	5512.89	0	14797.4	5161.96	4665.29	2198.56	7550.59	5489.89	0	4685.05	7421.5	5023.99	5353.92	4437.1	0	3138.37	6523.68	4305.13	8772.23	0	0	25046	0	4432.11	6491.69	0	245258	4453.1	4361.12	5933.8	0	7176.55	5694.85	1200.67	10150.9	0	6115.77	3880.22	4958.59	0
1_496	4	22.2665	611.16	251569	53880.4	120598	105739	11501.3	0	134612	36186	0	0	0	0	1666.72	0	2517.58	12070.9	12809.6	23782.8	0	0	19147.6	2110.65	8424.4	17717.8	0	53617.2	65777	0	15321.7	0	0	11215.1	0	12400.6	3760.37	7070.67	3665.39	0	61634.7	0	38546.6	10505	0	1476.75	7398.55	0
1_497	3	22.2755	268.118	56849.4	10567.3	0	0	56849.4	0	5141	6936	15365.6	17768.5	3028	19269.9	11979.8	0	14501.1	1857	7837	0	1242	0	5140	0	2446	2591	0	0	0	20541.2	9358	3767	4677	3736.29	0	0	4974	22746.3	16320.7	20295.4	11386.8	5743	0	0	8546	3596	0	11710.3
1_499	3	22.3699	291.097	39058.2	3386.01	7415.07	1066	12329.2	0	1466	0	5002.66	6197.67	18900.6	38889.3	2686.14	2480.28	6349.02	4085.63	0	7021.31	0	0	0	1432	0	20402.6	1086	6076.49	18178.9	1836	0	2617.52	2014.85	1171	1922.36	10224.9	12209.6	0	0	0	8546.06	16655.2	0	3701.32	3846.81	8156.11	8552.33	0
1_500	2	22.4084	444.311	37015.2	2004.69	14285.8	0	1662.77	0	0	0	2970.65	5825.17	0	5826.39	0	0	0	0	0	1391.62	0	1784.39	0	0	0	4860.71	0	0	0	2159.21	1540.15	3206.91	1415.55	0	0	0	0	2182	0	4175.86	6414.61	0	4091.13	0	0	3633.57	1336.79	3612.64
1_501	6	22.4292	219.102	53966	6463.41	13428.1	7400.64	16238.3	5853.52	5426.17	13723	4736.42	6508.66	8207.49	44711.2	1735.11	1932.4	4243.97	2291.43	4630.53	2997.56	0	9795.96	4209.16	3692.09	7091.39	3578.37	53966	2280.49	5437.06	6130.53	4910.19	3836.95	25258.6	1829.96	2387.9	1603.21	0	2944.85	8118.89	6943.91	7331.95	4078.63	8475.16	8202.68	3510.74	7522.03	16191.3	1603.38
1_502	3	22.4982	736.359	11740.2	0	0	0	0	0	2104.54	0	0	0	0	3650.91	0	0	0	0	0	0	0	0	0	0	0	0	0	0	0	0	0	0	0	0	0	0	0	0	0	0	0	0	0	0	0	0	0	0
1_503	3	22.6678	241.143	7170.97	0	2684.79	4055.13	0	0	0	0	0	0	0	0	0	0	0	0	0	0	0	0	0	0	0	0	0	0	0	0	0	0	0	0	0	0	0	0	1131.32	0	7170.97	0	0	0	0	989.209	0	0
1_505	6	22.8264	289.164	141822	19384.9	10208.7	15125.7	19242.8	6743.06	6365.25	43102.5	11112.7	23533.9	5275.41	15427.4	11828.2	10391.4	10819.1	12699.9	106424	15088.7	10041.8	3927	21100.4	16917	26512.9	13551.7	37551.8	114993	21674.4	38772.6	22415.8	4083.33	51304.9	92463.3	12394.8	8811.04	19534.4	45925.4	30069.1	14276	15102.3	12757	40255.6	54285.1	8667.56	28304.3	17397.7	18002.4
1_506	2	22.8767	575.233	5639.22	0	0	0	0	0	0	0	0	0	0	0	0	0	0	0	0	0	0	0	0	0	0	0	0	5639.22	0	0	0	0	1196.77	0	0	0	0	0	0	0	0	2754.26	0	0	0	0	0	0
1_507	10	22.9526	917.271	668835	1609.95	0	0	0	0	0	84961.4	0	0	0	0	0	0	0	0	169443	0	1805.7	0	0	0	110787	0	0	668835	76860.2	0	0	0	0	0	0	0	0	0	0	0	0	0	0	166415	0	0	0	0
1_508	3	23.1102	249.112	26759.1	1141	6162.68	0	10357.6	1202	0	1002	0	0	0	7168.94	0	0	0	1389	0	0	0	2066	4249.92	0	0	0	26759.1	0	0	3635	1169	0	7982.25	0	0	0	0	0	9282.48	0	1397	0	6143.33	0	0	1132	2736	0
1_509	4	23.1914	225.112	41393	15835.7	18077.1	22109.2	19375.1	16180.4	8298.67	8730.07	11169	17834.7	17535.2	38056.3	13831.6	10976.3	13474.1	6333.12	12670.9	1529.57	5585.97	27773.8	25421.8	6904.71	8007.39	22864	36517.3	7695.5	12133	16545.8	13426.3	27590.5	15223.5	5848	17367.3	1270.83	7351.44	11961.5	2158.52	37631.8	23741.6	22110.1	26641.9	14144	7577.53	12747.5	9724.99	31907.2
1_510	3	23.25	888.263	97271.6	0	0	0	0	0	0	7249.89	0	0	0	0	0	0	0	0	4971	0	0	0	0	0	3563	0	0	97271.6	4385	0	0	0	0	0	0	0	0	0	0	0	0	0	0	16891.4	0	0	0	0
1_512	2	23.2766	415.232	54569.2	0	0	0	54569.2	0	0	0	0	0	0	1267.04	0	0	0	1497	0	1445	0	2061	0	0	0	0	0	0	0	0	0	0	0	0	0	0	0	0	0	0	0	8351	0	0	0	0	0	0
1_513	2	23.2908	453.343	36243.9	0	2716	0	2083	2447	0	0	1706	1995	2021	1763	2089	0	1706	0	0	2109	1516	0	1786	1742	1738	1721	1346	1201	2293	0	2667	1396	0	0	1598	1584	0	1109	1410	0	1388	1291	1298	1686	1078	1591	1440	1186
1_514	2	23.2988	181.049	17552.2	0	0	0	0	0	1327	0	0	0	0	0	0	0	0	0	0	1093	0	0	2550	1331	0	0	0	0	1037	0	0	0	0	0	0	0	0	2219.42	0	0	0	0	0	1212	0	0	0	0
1_515	5	23.3852	163.075	96365.1	31229.3	43829.9	27970.8	96365.1	64545	24515.4	35933.5	46894.9	55651.7	27104.4	58647.5	71564.2	28928	79388.9	24885.3	59467.7	24920.9	27200.3	41389.7	69366.9	33455.5	28808.1	34701.8	80527.7	60911.6	23764.2	29719.3	17728.4	48545.9	28293	52513	45945	27228.2	15935.1	85097.8	22138.8	74565.7	61037	56614.9	80274.1	73080.3	35972.2	80301	10820.4	48660.8
1_517	6	23.4677	575.233	43006.2	5483.12	0	1259	1668	2088	0	0	0	0	0	4544.1	0	0	0	0	0	0	0	1160	2607.01	0	0	1281.1	2859.88	43006.2	0	0	0	0	2714.81	0	0	0	0	0	0	0	0	3077.63	0	0	0	0	0	0
1_520	3	23.6214	947.281	40654.3	0	0	0	0	0	0	9962.62	0	0	0	0	0	0	0	0	27942.7	0	0	0	1545	0	19397	0	0	28982.8	10660.9	0	0	0	0	0	0	0	0	0	0	0	0	0	0	23700.5	0	0	0	0
1_521	10	23.7453	149.045	250511	8082.84	0	4163.71	17131.7	27248.8	28038.8	40603.7	46593.7	49042.9	57618.4	65622.8	75995.5	85147.1	86974	99827.7	104989	118018	119140	133775	132432	140295	136512	139512	119839	148823	168389	158995	154547	154971	171276	174206	173975	182113	173516	174151	185104	178693	189512	192684	187626	203113	202640	198829	197551	206644
1_522	11	23.797	195.065	275303	27114.8	14954.1	17738.3	139602	23903.9	7250.08	33011.5	47956.2	79975.3	110287	89198.2	46622.9	30995.2	69408.8	13209.1	211796	15699	31746.5	150932	26287.3	49173.7	23527.3	181986	169351	100812	17411.6	51066.1	14292.1	14872.8	126275	89311.6	66796.7	34502.3	22195.7	275303	33917.9	45943.1	63910.1	184765	42482.8	7209.22	45703.3	49595.6	60797	45754.6
1_524	2	23.8582	917.271	25373.4	0	0	0	0	0	0	7724.84	0	0	0	0	0	0	0	0	14529.7	0	0	0	0	0	12808.7	0	0	20424.5	9051.78	0	0	0	0	0	0	0	0	0	0	0	0	0	0	15459.6	0	0	0	0
1_525	4	23.935	289.164	60938.9	4742.8	8392.02	14066	4888.36	0	1038	15331.1	0	0	0	3353.36	0	0	0	0	40389.6	0	3846.23	2074	13441.4	4295.17	2198	0	13135.5	35749.2	8279.88	6074.39	7470.33	0	5655.44	26434.7	0	1767	2870	1622	9726.94	5927.95	2740	2006	5226.2	8672.81	0	2271	1084	6886.45
1_526	13	24.0156	330.133	1.01191e+06	472387	453709	396382	509577	244965	260481	84054.5	301912	266553	437455	416745	207043	249235	169105	101213	162001	138313	544426	81746.6	219627	398418	281308	583881	403943	673612	395286	147872	258859	226530	702449	145934	153119	428734	291681	286579	335282	180093	371251	346524	321455	156149	449133	77740.6	451770	191550
1_529	13	24.0458	905.271	1.38266e+06	0	0	0	0	0	0	58737.1	0	0	0	0	0	0	0	0	39487.8	0	0	0	0	0	16627.8	0	0	1.38266e+06	22170.8	0	0	0	0	0	0	0	0	0	0	0	0	0	0	97577.3	0	0	0	0
1_531	2	24.0927	1047.54	13855.3	1085	0	0	0	0	0	0	0	0	2111	0	1011	12032.7	0	1332	0	8154.25	0	0	0	0	0	4811	0	0	2259	0	0	13855.3	0	0	0	0	0	0	0	0	0	0	0	0	0	0	0	0
1_532	2	24.1517	227.128	51880	27132.1	7430	22325.9	19093.5	17667.6	17214.7	0	13520.7	19345.5	0	25976.4	14276.6	12638.2	0	5276	0	0	3857.22	5654.18	22458.4	4382.86	7627	6474	21841.6	8674.42	6856.68	9623.84	11570	26436.9	23584.2	22141.4	16189.2	3394.05	4084	0	8281	31621	20606.5	13841.2	41901.7	16689.7	4416	16804.2	46208.3	36591
1_533	3	24.132	882.484	367227	15382.7	0	2071	8877.89	10299.8	3724	22893.5	38288.2	367227	6706.91	19085.6	99247.9	74867.4	103851	25333.5	56597.8	14503.8	9719	8033.88	59073.7	49500.9	0	1557.93	22497.5	12495.8	3995.94	0	4706	0	22411.5	1306	119363	3607.95	0	50262	2851.86	0	0	1741.92	55744.8	5502.91	36605.5	2193	9903.85	0
1_534	3	24.1855	574.374	21497.2	0	0	0	0	0	0	0	0	21497.2	0	0	3194.34	1182.72	4154.4	0	1314.64	0	0	0	0	0	0	0	0	0	0	0	0	0	0	0	1538	0	0	1360.6	0	0	0	0	1752.19	0	0	0	0	0
1_536	6	24.3746	575.233	44297.1	5007.93	0	1175.76	1818	2964.51	0	0	0	0	0	6117.08	0	0	0	0	0	0	0	0	2800.68	0	0	0	0	44297.1	0	0	0	0	1078.21	0	0	0	0	0	0	0	0	2235.31	0	1059.22	0	0	0	0
1_537	2	24.5497	721.435	26104.5	0	0	0	0	3373.71	0	0	0	1862	0	1049.23	3612.4	1503.22	2509.58	2828.15	13749.5	0	2928.5	0	8596.55	5225.7	0	0	1196.34	3151.59	0	0	0	0	1016.11	0	2603.11	0	0	0	0	0	0	0	3709.82	2098.46	8322.87	0	0	0
1_538	6	24.5145	249.112	223969	7831.44	9562.51	1643.68	40182.2	21178.5	14537.5	15752.8	10084.5	9128.08	6170.15	8792.17	18705.6	9398.12	33563.3	22807.7	8009.94	13388	4530.89	22173.5	7579.81	3814.18	12669.4	1027.16	223969	10278.5	6541.26	28015.3	34075.4	7886.79	15893.6	32722.3	16638.1	3837.58	6916.83	11380.4	17980.5	10727	12506.8	1894.61	34899.7	4149.2	2269.94	10919.8	2245.99	14463.1
1_539	3	24.5319	208.191	8238.09	2834.97	2492.92	0	0	0	0	0	0	0	0	0	0	0	0	0	1383.32	0	0	0	0	0	0	0	1101.35	0	0	0	0	0	0	0	8238.09	0	0	988.533	0	1473.65	0	0	0	0	0	0	0	0
1_540	2	24.5653	360.144	18372.5	0	0	0	7032.09	0	0	4957.17	3301	0	0	3911.98	4567	0	2067	0	18372.5	0	1759	0	0	1966	0	1187.15	0	4029.26	3282	2270	0	1738	0	4528.84	4956.86	0	0	0	0	2048.33	0	0	0	0	1708	0	0	0
1_541	4	24.6806	800.36	51907.3	0	22243.1	9521.79	51907.3	2405.31	0	0	0	0	9273.86	4439.81	0	0	0	0	1543.85	0	0	1473	23943.7	0	7646.51	0	5667.79	2597	1774	17173.6	17847.1	2357	2690	5071.16	0	0	0	0	0	0	0	0	0	12657.4	0	0	0	2068
1_542	2	24.634	531.317	46854	0	0	2518	0	0	0	0	0	0	0	0	0	0	0	0	0	1047	0	0	0	0	1500.6	2403.51	0	46854	0	0	2216	0	3963	0	0	0	8052.59	5175.05	0	0	0	0	0	0	0	0	0	0
1_544	2	24.8221	449.165	12073.7	0	1352.46	0	0	0	1059	0	0	0	0	3686.95	0	0	0	0	0	0	0	0	0	0	0	0	0	0	0	0	0	8976	0	0	0	0	0	0	0	6514.4	0	0	0	0	0	0	1522	6944.85
1_545	5	24.9104	201.076	20907.3	0	15222.9	6628.07	0	0	0	0	0	0	0	0	0	0	0	0	0	0	0	0	1779	0	0	0	2741.29	0	0	10598.4	0	0	5311.9	0	0	0	0	20907.3	0	0	0	0	0	0	0	0	3688.26	0
1_546	3	24.9625	266.664	200846	7809.33	2115.91	0	0	14812	29516.2	0	4801	1032.27	0	2780	6545.28	3273	0	16518.6	2980	17721	29623.6	2789.55	17897.8	20348.5	0	30087.3	43475.9	103952	5333.88	32407.8	3568.84	62968.4	28697.9	1764.07	2030.61	25111	49231.2	37325.3	38055.4	6237.03	4503.59	5623.76	0	10260.6	32534.5	9824	1937.56	29732.1
1_547	7	24.9973	219.102	112949	2176.48	4586.58	3153.9	8466.3	3830.8	5232.53	9817.11	44726	80511.1	3057.05	16117.5	80321	39954.1	112949	3605.17	8809.74	4325	25638.8	11286.9	4037.47	20810	34381	2645.72	104066	8984.46	4581.59	8053.97	5163.64	6627.28	8394.42	31053.7	69935.3	15536.5	13054.2	12756.6	8415.38	24950	23417.6	4647.48	6470.53	6043.22	20418.7	20908.7	3621.14	7985.08
1_549	3	25.0453	866.489	586575	28863.1	1332.43	1187.58	6220.5	15216.8	7832.83	57717.6	67385.9	551213	20745.7	45952.9	167537	104532	182814	54593.5	151275	25629.7	38949.4	3354.81	221760	76049.8	12561.9	21283.9	32509.8	37974.8	13553.5	4373.24	19055.9	2533.49	69700.1	2169.07	226144	7775.85	0	215004	4383.45	0	0	31077.5	105202	17474	73207.8	6151.52	17423	0
1_550	2	25.0802	860.26	28549.2	0	0	0	3927	0	0	9477.41	1691	0	0	0	1102	0	1854	4412.84	4989.86	7846.84	1402	0	1582.56	0	0	0	0	0	0	0	0	0	0	1601	0	0	0	1149	0	0	1613	0	0	0	0	2124	0	0
1_551	3	25.0648	869.499	19074.1	0	0	0	0	0	0	0	0	19074.1	0	0	2765.31	0	1744.18	0	3932.32	0	0	0	3778.53	1018.17	0	0	0	0	0	0	0	0	0	0	4793.89	0	0	6564.13	0	0	0	0	2837.85	0	1106.32	0	0	0
1_552	2	25.3301	444.311	23738.1	2716.75	7138.42	0	0	0	0	0	2566.76	5072.66	0	3815.37	0	0	0	0	0	1871.43	0	1524.76	1405.56	0	0	3515.39	0	0	0	1673.76	1641.97	1342.98	1116.5	0	0	0	0	1217	2809.13	3468.7	3687.23	0	4578.25	0	0	2203.2	0	2582.65
1_553	3	25.4036	487.731	14519.4	0	0	0	0	0	1091	0	0	1079	0	0	0	0	0	0	0	0	1325	0	0	2550.32	0	0	0	0	0	0	0	0	0	0	0	0	0	0	0	0	0	0	0	0	3304.06	0	0	0
1_555	2	25.3121	884.5	24255.7	0	0	0	24255.7	0	0	1553	0	1702	0	0	0	0	0	0	4700.55	0	0	0	0	0	0	2012	6273.27	0	1312.69	0	0	3937.12	0	0	0	0	0	0	2327	0	0	0	0	12985.8	0	1706	2728	0
1_556	9	25.3499	596.169	480215	4418.66	0	0	0	0	0	33829.3	0	0	0	0	0	0	0	0	55835.2	0	0	0	0	0	9434.73	0	0	480215	21892.1	0	0	0	0	0	0	6893.48	0	0	0	0	0	0	0	27007.7	0	0	0	0
1_558	4	25.4497	531.317	143406	0	0	0	0	0	0	2473.2	0	0	0	0	0	0	0	4028	1219.79	3675	0	3200	0	0	2766	5303	0	143406	5770	5215	0	0	0	0	1914	0	3190	2829	0	5544	0	0	0	9442.59	0	1386	0	0
1_560	7	25.5724	371.206	207196	17861.4	47210.4	19113.1	10415.6	25781.9	5631.2	5317.75	2860.02	0	3659.63	4374.39	0	0	2071.4	0	3869.27	5929.68	6850.08	2659.37	1253.79	5795.92	1360.63	2485.68	50707	12581.8	10132.1	3842.31	2149.26	13035.7	4221.65	9187.64	2410.81	1313.35	3902.21	3618.7	6410.85	18693.9	42285.1	1704.04	8589.74	14348.2	11204.5	2387.85	0	14632.6
1_561	6	25.661	517.134	76132.3	0	27215.8	2730.7	37448.4	0	0	23416.9	0	0	23113.5	22894.6	0	0	0	0	43201.7	0	0	22669.9	0	0	0	3265.48	64890.4	39062.7	35427.8	22207.8	0	0	0	10339.1	0	0	0	43565	0	0	5222.78	13636.7	0	0	0	0	0	0
1_565	2	25.9258	866.489	19232.4	2066.95	1798.77	1175.01	5336.17	2795.99	1334.92	2631.11	4993.55	18032.1	2719.51	8147.05	7675.73	8101.04	10267.5	5704.61	3602.51	4913.4	0	0	1969.61	0	0	1705.4	7356.98	2821.81	2385.78	1005.17	1652.76	0	1382.6	0	12096.1	0	0	6972.72	0	0	0	1343.86	4260.34	5784.31	1449.15	5233.76	8923.24	0
1_566	2	26.2553	198.905	8688.25	0	0	0	0	0	0	0	0	0	0	0	0	0	0	0	0	0	0	0	0	0	0	0	0	0	1745	0	0	0	0	0	0	0	0	8688.25	0	0	0	0	0	0	0	0	0	0
1_568	21	26.38	517.134	842870	0	104857	24142.4	375660	0	0	293225	0	0	250792	132259	0	0	0	0	600557	0	1014.69	132148	0	1083.05	0	98914	715877	190474	279606	259244	0	0	0	171117	0	0	0	249863	0	0	81142.4	100627	0	0	0	0	0	0
1_569	2	26.3261	446.326	1.13605e+06	114078	368904	1397	81401.2	0	9026.91	33603.7	185390	291761	10398.9	191811	28577.7	0	93041.1	0	18816.8	68355.3	0	92955.1	56800.5	0	0	168299	43537.6	1585	4773.94	94925.1	73110.3	86556.2	77873.3	59331.5	3122	3783	7319.92	260181	108862	233930	250388	36055.7	217272	0	17052.8	149371	77041.2	162527
1_571	2	26.5292	598.249	7364.75	0	1218.53	0	1103.24	0	0	0	0	0	0	2834.72	0	0	0	0	0	0	0	0	0	0	0	0	0	0	0	0	0	0	0	0	0	0	0	0	0	0	0	0	0	0	0	0	0	0
1_572	3	26.6632	887.26	215340	0	0	0	0	0	0	2928	0	0	0	0	0	0	0	0	0	0	0	0	0	0	1621	0	0	215340	1671	0	0	0	0	0	0	0	0	0	0	0	0	0	0	12926	0	0	0	0
1_573	2	26.7988	490.149	7971.14	0	5964.45	1541.12	0	1267.06	0	0	0	0	1265.07	1596.73	0	0	0	0	0	0	1954.2	0	0	0	1012.85	7971.14	0	0	0	0	0	0	1843.98	0	0	1857.88	0	0	1340.54	0	0	1191.59	0	0	1451.75	0	0	0
1_574	2	26.7186	882.484	26720.2	0	0	1505.01	0	0	0	0	0	0	0	2753.2	0	0	0	0	0	0	0	0	0	0	0	0	0	0	0	0	0	0	0	0	0	0	0	0	0	0	0	0	0	0	0	0	0	0
1_575	4	26.9578	517.134	48427.4	0	11294	2856.46	26519.8	0	0	14471.2	0	0	22377.3	7730.6	0	0	0	0	34602.6	0	0	5804.88	0	0	0	0	33808	4476.01	18043.7	13222.7	0	0	0	10600.6	0	0	0	11223.5	0	0	4512.6	5062.33	0	0	0	0	0	0
1_576	2	26.9603	850.494	30086	4190.23	1234.47	2476	2323.48	5051.03	1114.22	9593.36	6728.41	20002.6	8527.93	3857.6	3347.52	10230.6	14081.4	10613.9	12787.7	1765.88	0	1960	6441.01	5621.27	3932	7371.24	12761.4	6014.73	9614.42	3252	4702	1912	3373	0	10008	1985	2026	16855	5350.49	1447	1736.79	6325.5	7480.94	5889	0	8873.04	11834.5	0
1_578	4	27.2593	1050.49	18602.6	0	0	0	0	0	2223	0	1405.62	2151.58	0	1724.04	0	0	1519.7	995.936	0	0	2066.27	0	0	2317.24	0	0	0	0	0	0	0	0	0	0	0	1449.27	0	0	0	1401.65	1511.76	0	1769.67	0	3366.79	0	0	0
1_579	4	27.2685	866.489	79342.9	0	4175.36	11420.2	2001.71	0	0	3208.12	0	3265.73	1208.2	12143.5	3112.29	1453.43	1388.64	4064.64	2863	2260.89	0	0	1409.57	0	13379	2711.49	2142.27	0	0	0	0	3171.38	5791.86	0	2603.82	0	1227.29	0	2577	0	0	0	1285.96	3604.79	0	2930.58	0	0
1_580	2	27.3416	1049.48	33047.2	0	0	0	0	0	7969.91	0	5121.64	5643.47	0	5740.25	5311.58	1584	4531.7	4263.67	0	2456.28	8689.4	0	0	7949.48	1187	0	0	0	0	0	0	3577.87	2259.31	0	4796.47	4439.81	1161.28	0	0	4774.52	4916.45	0	0	0	9312.14	0	0	2650.27
1_581	2	27.3312	884.5	44739.9	0	0	0	44739.9	0	0	0	0	3948.47	0	0	0	0	1747.87	1886	0	1545	0	0	0	0	0	0	0	0	0	0	0	0	0	0	3565.45	0	1884.31	0	0	0	0	0	7419.56	3520.15	0	0	0	0
1_582	2	27.4718	373.222	95133	27680.5	44454.7	56006.6	66743.2	44031.4	16212.2	14308.9	65149.6	95133	35266	25474.2	50410.4	59833.3	38051.5	18811.7	30889.2	21559.2	7971.89	27363.8	55659.8	13166.2	14645.1	60123.5	22529.5	25523.6	19126.3	27587.4	12909	37649.9	38591.1	42077.4	58802	16932.5	31103.6	61078.3	47877.8	39330	20695.8	36164.5	46174.6	13607.1	10057.7	37566.5	15334.8	44886
1_583	2	27.4809	233.175	13241.2	1224	0	0	0	0	1598	1828	0	0	3887	0	0	0	0	0	1631	0	1310	0	2528	1434	0	3717	0	1644	2322	6414.95	7236	0	1274	3771	0	0	0	0	0	1688	0	3089	3288	1827	0	0	1101.04	1565
1_584	7	27.517	448.217	122952	53195.1	49233.9	48822.4	67505.5	56545.9	5599.38	35751.7	72955.9	100177	62959.7	20985.2	70083.7	51584.3	67051	13929.6	17354.2	23274.1	6686.83	54145.3	53981.6	9286.7	46209.1	88900.1	115560	0	11407.1	66071	74221.7	13628.9	58545.6	64638.4	80565.9	9539.37	36705	42671.1	50425.1	14384.9	115434	122773	100506	61195.9	4669.42	68164.5	69515.9	11539.5
1_585	4	27.5273	395.182	30213.1	4419.06	0	0	0	0	0	3223.33	0	0	0	20593.1	0	0	0	0	1159.63	0	0	0	0	0	0	0	17852.2	1060.95	5745.15	0	0	0	0	0	0	0	0	0	30213.1	0	2374.27	0	0	3811.09	0	8327.94	0	0
1_586	11	27.7871	638.307	480345	79695	58557	26722.7	144239	119042	19715.3	218542	12554.3	14598.2	31540.6	135547	13575.9	6747.52	12654.1	6634.46	311353	10377.6	10023.6	8032.05	30734.3	6915.06	44859.7	1916.29	42020.9	48989.2	178213	89825.5	420356	90950.6	26813.5	23039	14373	2143.01	4716.79	2312.56	0	110008	0	0	0	71545.6	3998.95	0	40361	83153.1
1_587	7	27.7957	889.276	130106	0	0	0	0	0	0	9200.65	0	0	0	0	0	0	0	0	2595.91	0	0	0	0	0	1296.47	0	0	130106	4008.32	0	0	0	0	0	0	0	0	0	0	0	0	0	0	12968.1	0	0	0	0
1_589	2	27.9272	722.447	23378.9	0	0	0	0	0	0	0	0	0	0	0	0	0	0	0	0	0	0	0	0	0	0	0	0	0	1615	0	0	0	0	0	0	0	0	0	0	0	0	0	0	0	1547	0	0	0
1_590	2	27.9326	814.375	11115.5	0	2745.26	1184.33	11115.5	0	0	0	0	0	1409.13	0	0	0	0	0	0	0	0	0	5755.47	0	0	0	0	0	0	5102.22	1568.72	0	0	0	0	0	0	0	0	0	0	0	0	1345.87	0	0	0	0
1_592	2	28.1721	1063.53	5416.63	0	0	0	1225	0	0	0	0	3760.39	0	0	0	0	1165	0	0	0	0	0	0	1193	0	0	0	0	0	0	0	0	0	0	1202	1226	0	0	0	0	0	0	0	0	1634	0	0	0
1_594	5	28.3178	482.259	40936.4	21077.4	0	0	16099.1	0	2322	1800	3432	5840.29	0	1523	4490.01	1948	5737.96	0	15672.2	0	0	10900.8	0	0	0	1251	0	0	0	4674.8	0	4073.29	8164.39	0	3980.69	0	1985	0	0	8262.44	2126	1884	4052.61	0	0	0	0	3120
1_595	4	28.3155	269.138	65184.4	45444.2	34035.2	65184.4	20466.5	17600.4	1502	6992.14	11675.4	4517	20186.2	11745.3	10297.8	7085.2	3543.69	2008.7	13684.1	5437.36	1738	9283.34	45960.5	0	8552.81	16075.8	40173.4	0	10252.1	15366	16725.1	12257.6	16395.9	9293.35	8997.8	1887	10259.7	4710.94	12041.4	9874.65	44423.3	28397.9	43785.1	7255.78	0	18004.3	12247.4	21436.8
1_596	2	28.4514	357.133	4896.44	0	0	0	4041.26	0	0	0	0	0	0	0	0	0	0	0	0	0	0	0	0	0	0	0	4896.44	0	0	0	0	0	1540.15	0	0	0	0	0	0	0	0	0	0	0	0	0	0	0
1_598	17	28.4848	1047.54	671898	0	0	0	0	1214.85	0	0	0	1632.48	14431.4	14422.5	1265.17	1184.52	2409.37	0	0	0	4914.01	4658.5	8321.1	8469.08	0	5629.39	2211.7	1265.17	0	0	0	0	5507.41	2096.75	1191.86	8325.1	0	6492.3	9998.92	0	0	3574.57	0	0	6607.04	2564.38	0	0
1_599	2	28.4025	880.468	12576.2	0	0	0	0	0	0	0	0	12576.2	0	0	1793	1255	2103	0	1163	0	0	0	1261	0	0	0	0	0	0	0	0	0	0	0	1753	0	0	1212	0	0	0	0	1268	0	0	0	0	0
1_601	6	28.5364	517.134	141903	1010.83	9031.22	0	47860.3	1650.56	2373.85	38382.2	0	2405.69	20603.9	17031.5	3237.44	3002.64	3286.19	1509.28	48115.6	0	1970.92	11042.7	1607.77	3056.36	0	9905.32	27083.4	23262.3	38507	19913	2229.59	1673.44	0	6510.6	2218.65	2309.19	2483.29	48168.9	2260.43	0	7573.08	12134.7	2697.2	1594.84	1834.61	2534.04	1796.81	0
1_602	3	28.7813	165.091	8884.15	0	0	0	0	0	0	0	0	0	0	0	0	0	0	0	0	1165.32	6685.79	0	1573.78	1155	0	0	1261.23	0	0	0	0	0	0	0	0	0	0	1486.18	0	0	0	0	0	0	8884.15	1325.75	0	0
1_603	6	28.9174	171.149	1.49116e+06	491782	287149	416732	451881	280171	319841	277276	783528	513354	165332	207852	589506	266044	345799	456397	533363	368522	351986	358742	291134	301431	267931	235924	605997	396043	305663	893119	375104	288057	384697	161887	1.49116e+06	266531	595750	386277	342359	355645	355045	305480	547271	461075	329118	323312	314171	318059
1_604	2	28.8099	888.531	20123.4	0	0	0	1482	1998	0	0	0	0	0	0	0	0	0	4029.24	0	1512	0	0	0	0	0	0	0	0	1263	0	0	0	0	0	0	7847.9	0	0	0	0	1034	0	0	1514	0	5508.86	0	0
1_605	3	29.0116	747.364	13740.9	0	0	0	5192.18	0	3215.19	0	0	0	0	13740.9	0	0	0	0	0	0	0	0	0	0	0	0	0	0	0	4183.95	3360.52	0	0	0	0	0	0	0	0	0	0	0	0	0	0	0	2200.38	0
1_608	2	29.0163	410.305	24009.8	0	0	0	0	0	0	0	0	0	0	0	0	0	0	0	24009.8	0	0	0	1352	0	0	0	0	0	0	0	0	0	3274.55	0	0	0	0	0	0	0	0	0	0	0	0	0	0	0
1_609	2	29.3615	531.318	134047	0	0	0	0	0	0	1427.18	0	0	0	0	0	0	0	2887	1751.32	2595	0	0	0	0	0	0	0	3239.41	40487.4	0	0	0	0	0	3267	0	0	2085	0	0	0	0	0	10506.6	0	7043	0	0
1_610	18	29.2731	448.217	650237	412273	313637	342518	478311	235826	50434.7	204844	151309	197287	199286	187878	142442	121085	142647	66189.9	265271	78707.6	28879.2	260710	364591	33712.1	168166	308272	578448	15409.5	132787	326188	312021	157672	282980	196635	159324	36354	134200	185193	189573	185691	510095	392067	650237	357923	11702.4	329655	173921	154328
1_612	6	29.4911	369.118	37000.8	0	0	0	2895.43	0	0	13654.5	0	0	1449.9	7806.07	0	0	0	0	4459.52	0	0	0	1567.31	1392.78	0	0	0	1310.43	6577.63	1877.03	0	0	0	0	0	0	0	5763.8	1596.3	0	0	0	0	0	0	0	0	0
1_613	3	29.4658	511.236	14463.6	0	3995.29	0	0	0	0	1161	0	0	3009.33	0	0	0	0	0	12257.4	0	0	0	1153	0	0	0	12506.1	6613.28	0	0	0	0	0	8354.51	0	0	0	0	0	0	0	0	0	14463.6	0	0	0	0
1_614	2	29.5045	529.264	11082	0	0	0	4139.77	0	0	0	0	0	0	0	0	0	0	0	0	0	0	2352.73	0	0	0	1636.72	0	0	0	0	0	0	2331.96	0	0	0	0	1580.35	0	0	0	0	0	0	0	0	0	0
1_615	4	29.5307	732.335	137728	12272.9	0	0	0	0	0	0	0	0	0	36711.1	0	0	0	0	5766.54	0	0	0	0	0	0	0	137728	0	6905.25	0	0	1549.6	0	0	0	0	2826.27	0	128162	0	5157.69	0	0	4173.94	2247.42	37016	0	0
1_616	5	29.7428	532.321	45215.1	1038.34	0	0	0	0	0	5515.41	0	0	0	1085	0	0	0	0	0	0	4050	0	2968.22	2869	2110.79	0	1906.3	0	0	2846.16	1317.71	0	0	0	0	1991	0	2293.66	0	1035.95	0	2720.79	0	0	0	0	0	0
1_618	2	29.804	526.773	18559.7	0	0	0	0	0	0	0	0	7037.06	0	0	0	3578	0	0	0	0	0	0	0	0	0	0	0	0	0	0	0	0	0	0	0	0	0	0	0	0	0	0	0	0	0	0	0	0
1_619	4	29.8489	927.447	40215.4	21244.4	0	0	0	0	0	15880.2	0	0	0	21386	0	0	0	0	10787.3	0	4188.86	0	1278.29	5049.37	0	0	27732.3	1912.02	20086.2	0	6144.82	3941.32	0	0	0	1574.96	8675.02	0	37657	6812.45	15693.1	0	0	9769.47	2017.98	20682.9	0	2147.41
1_620	2	29.854	428.315	18619.5	2017	8775.71	0	2384	0	0	0	2049	8495.34	0	6477	0	0	1948	0	0	2652	0	1678	0	0	0	0	1741	0	0	3843	1836	1445	0	0	0	0	0	5675	0	2749	4353	0	5816.49	0	0	2179	1312	2472
1_621	6	29.9221	524.296	127551	10571	5861.54	4309.27	32405.2	3500	6130.53	10442.3	30716	81186	4747.06	59560.9	41012.5	65167.6	62184.5	41912.6	18087.9	18881	19160.8	5871.66	19573.9	34344.4	0	5162.8	83339.6	4006.51	13892.3	9044.3	11797.8	12947.7	5530.42	1166.32	69340.9	24009.8	5210.07	18512.4	16710.2	20621.8	12130.7	4370.91	13367.2	25569	30830.9	58635.4	82352.4	9559
1_622	3	29.9356	538.813	17894.2	1375.06	0	0	3621.02	0	0	0	4950.29	12755.5	0	7828.01	6003.24	3808.01	9267.03	4659.93	2177.67	3316.58	0	0	1093.68	4612.71	0	0	11052	0	0	0	0	0	0	0	9390.09	2510.83	0	0	0	1343	0	0	0	1268	3549.25	8439.74	8750.71	0
1_623	3	30.2544	851.498	34746.4	4586.08	0	0	1325.63	3894.19	1713.57	0	0	1404.65	1610.24	2109.3	1328.67	0	0	4515.14	1517.65	1882.19	0	0	0	5339.12	0	2074.21	2591.79	2248.69	12145.8	2581.07	0	0	0	0	0	5157.43	0	2738	2822.8	0	0	1804.22	0	1058	1672.53	3088.9	5400.48	0
1_624	7	30.2207	399.201	281455	0	0	0	0	0	0	0	0	0	0	1392.25	0	0	0	0	0	0	0	0	17164.3	0	0	0	0	0	0	0	0	0	0	0	0	0	0	0	0	0	0	1153.38	0	0	0	0	0	0
1_625	4	30.2952	314.139	40799	3750.99	9894.62	23120.3	7867.71	7168.39	8110.6	6972.64	19942.4	17047.5	2158	4411	6308.87	2530	7234.71	40799	1242.73	27373.6	8432.09	1499	8146.44	4900	7352.98	4902.26	14657	1078	7843.07	0	2386	0	5984	0	0	6944.68	3208	5204.86	7736.32	2760	6638	4869.94	12415.1	3478	5797.65	0	21122.3	8868.21
1_626	2	30.392	266.162	239521	16885.3	8397.93	3375.53	71188	42703.2	6327.79	110196	30132.5	0	0	44051.5	0	18923.7	24795.5	0	20352.2	36350.6	182342	1503.55	1670.93	131221	0	0	21777.9	12152.5	208306	3701.63	121052	21767.3	0	6517.3	0	0	12788.3	23124.6	0	0	3573.69	14551.6	0	0	0	0	0	2071.11
1_627	2	30.4646	198.942	8849.98	0	0	0	0	0	0	0	0	0	0	0	0	0	0	0	0	0	8098.62	0	0	0	0	0	0	0	0	0	0	0	0	0	0	0	0	0	0	0	0	0	0	0	0	0	0	0
1_628	2	30.6181	611.307	9632.33	3667.82	5818.27	0	5577.32	5207.18	0	0	0	0	0	0	0	0	0	1021	0	0	9632.33	0	8097.98	2563.5	0	3155.7	1563.74	2399.01	0	0	0	1455	2963.61	0	0	3821.76	0	0	0	3056.78	0	0	3876.61	0	5478.92	4127.54	0	1100
1_629	4	30.7094	271.154	30110.3	3156.85	5560.66	9628.46	10841.7	21571	1694.64	7670.54	5630.99	12009.2	2084.95	27656.1	4853.08	4208.43	7673.27	0	0	0	1180.48	9366.34	6261.1	0	10720.7	21373	19637.8	0	1524.67	24837.1	19706	0	8240.52	8181.14	6066.28	0	9009.47	30110.3	8509.94	4451.19	7379.8	13633.6	18294.1	10483.6	0	9280.64	26628.4	1965
1_630	3	30.3182	884.5	81929.8	0	0	0	0	0	0	0	0	1448	0	0	0	2895.79	0	0	0	0	0	0	0	0	0	0	0	0	0	0	0	0	0	0	0	0	0	0	0	0	0	0	0	2560.81	0	0	0	0
1_631	4	30.7753	1061.52	20064.5	0	0	0	1398	0	0	0	6412.7	20064.5	0	2145	11248.5	6080.85	12333	1049	1381	0	0	0	0	0	0	1106	9178.43	0	0	0	0	0	0	0	9532.37	0	0	0	0	0	0	0	0	0	0	0	1540	0
1_632	2	30.4961	866.489	35050	0	0	0	4292.95	0	0	0	0	0	0	0	0	0	2895	0	0	0	0	0	0	0	0	0	1426.62	0	35050	0	0	0	0	0	0	0	0	0	0	0	0	0	0	0	0	1982.08	0	0
1_633	5	30.8704	764.391	25905.7	0	0	0	4874.9	0	25905.7	0	0	0	1082.77	6350.68	0	0	0	0	0	0	0	0	0	0	0	0	0	2314.6	0	0	6827.98	0	0	0	0	0	0	0	0	0	0	0	0	0	0	0	0	0
1_634	2	30.8169	430.331	562729	84331.4	143298	0	68359.2	0	0	21186.9	102040	139169	7087.62	120774	0	0	36418.5	0	16025.1	30329.3	0	40038.2	24113.7	0	0	100527	29562.4	1339.91	3373.77	79230.6	36953	33657.2	38797.9	49623.3	0	0	0	172382	76470.8	171542	156334	28609.4	134051	0	2583	102163	64946.4	111458
1_636	2	30.994	722.447	36883.9	5145	7652	0	0	1110	1354	0	0	1588	11637.9	0	1332	2325	0	1587	0	3107.56	0	0	1273.27	0	0	8015.4	6695.92	9154.62	4580	11207	5743	5570.17	4083	2937	0	4351.07	4047	13758.3	12416.4	30581.1	24755.3	2215	11833.4	1790	5159.74	17629.5	9253.98	10874.9
1_637	18	30.9825	1063.53	229226	0	0	0	2519.53	1517.08	0	0	3229.32	17028.8	31970.5	113739	7092.74	3561.51	11295.1	3078.87	1914.48	2071.46	0	12772.1	72221.9	0	0	36264.6	5798.5	1542.91	0	0	0	0	41168.3	22969.5	8898.14	1625.37	0	173037	10597.7	0	0	65267.9	0	2091.33	1095.57	0	1047.07	0
1_638	4	30.9899	866.489	1.75316e+06	38938.6	5035.95	5975.94	17872.8	35613.7	15427.9	246703	259208	1.75316e+06	8791.91	124754	687836	474107	780865	186186	431784	115577	184752	3553.97	398920	397420	23558.8	11478.9	44398.5	137577	86546.7	5283.94	15735.8	5932.94	197995	6907.93	750677	76533.3	1834.99	442122	30345.5	2527.97	1179.99	12364.9	57763.2	118294	342427	13895.9	40331.4	1435.98
1_639	2	31.0001	771.346	20618	0	1039	0	0	1160	0	5721.89	0	0	0	0	0	0	0	0	7066.21	0	10621.3	0	5703.94	8661.91	0	0	2733	4054.84	6881.96	0	5673.02	1168	0	2181.71	0	6671.36	9459.55	0	0	1535.99	4980.2	0	1248.18	6505.09	19075.9	3023.04	2434.38	0
1_640	2	30.9288	885.503	40139.3	10403	2693	0	2078	1013.28	3284	1697	0	4002	40139.3	7113.49	4269	9199.64	0	5184	0	12960.1	1479	0	0	6558.76	0	6433.62	2078	30338.7	16946.2	0	0	19322.5	0	0	0	3302.15	17828.1	1685	27555.8	0	7273.98	2978	2981	7458.43	3705	0	10667.8	0
1_641	9	31.0046	705.44	73103.1	0	0	0	0	0	0	4165.31	7835.04	73103.1	0	1043.25	23512.8	6757.65	21877.8	3477.65	6302.99	0	3162.99	0	4763.13	10858.4	0	0	0	2243.08	0	0	0	0	4139.52	0	19163.5	0	0	13189.1	0	0	0	0	0	2610.52	12523.6	0	0	0
1_643	3	31.2074	739.426	11164.5	0	0	0	1261	0	0	0	0	5967.98	0	2984.52	1128.17	1056.29	1079	0	0	0	0	0	0	0	0	2377.93	4810.89	0	0	0	0	0	0	0	5655.95	0	0	0	0	0	0	0	0	0	0	0	0	0
1_644	2	31.1836	333.673	5179.74	0	0	0	5179.74	0	0	0	0	0	0	0	0	0	0	0	0	0	0	0	2972.32	0	0	0	0	0	0	2645.12	0	0	0	0	0	0	0	0	0	0	0	0	0	0	0	0	0	0
1_645	3	31.2583	368.228	20493.7	0	0	0	0	0	2295.91	0	0	0	1623.82	5807.24	0	0	0	0	0	0	0	0	0	0	0	0	0	0	0	20493.7	1610.83	0	0	0	0	0	0	0	0	0	0	0	0	0	0	0	9411.66	0
1_646	3	31.0778	898.48	18736.2	0	0	0	0	0	0	0	0	0	0	0	0	0	0	0	0	0	0	0	0	0	0	0	1260	0	0	0	0	0	0	0	0	0	0	1964	0	0	0	0	0	1449	0	1093	1226	0
1_648	2	31.39	369.118	12982.2	0	0	0	0	0	0	2733	0	0	0	0	0	0	0	0	0	0	0	0	1037.56	0	0	0	0	0	0	0	0	0	0	1236.17	0	0	0	0	0	0	0	0	1055.34	0	0	0	0	0
1_649	6	31.6282	354.733	128101	0	0	0	2128.05	0	0	0	0	0	0	0	0	0	0	2225.74	0	0	0	0	0	1217.18	0	0	0	0	0	1241.8	1083.88	1124.2	1790.31	0	3333.01	1202.27	2623.43	2179.11	3258.5	0	0	0	3120.74	6278.25	0	25096.5	15133.4	1179.75
1_651	21	31.6846	869.508	1.5699e+07	14686.4	0	0	0	1205	1970.71	4522.23	0	10253.5	0	2719.02	51173.2	39640.3	8703.78	2824.89	7974	2888.61	0	26617.7	28087.6	1665.79	0	2952.07	17194.5	3406.2	3144.58	3447.84	4027.64	53587.9	4103	10248.3	354264	890091	3.03746e+06	6.30474e+06	3.6323e+06	2.17011e+06	2.71306e+06	2.33671e+06	3.90777e+06	6.11348e+06	2.91509e+06	6.36592e+06	5.88659e+06	1.63246e+06
1_652	3	31.3831	783.327	10796.2	0	0	0	0	0	0	0	0	0	0	0	0	0	0	0	0	0	0	0	0	0	0	0	0	0	0	3226.36	0	0	0	0	10796.2	0	0	0	0	0	990.172	0	0	0	0	0	0	0
1_653	3	31.452	747.364	16335.6	0	0	0	1779.28	0	6094.23	0	0	0	2257.01	12868.2	0	0	0	0	0	0	0	0	0	0	0	0	0	0	0	0	4707.16	0	0	0	0	0	0	0	0	0	0	0	0	0	0	0	0	0
1_654	2	31.5397	269.175	23823.9	0	4401	0	1166	0	0	0	0	0	0	0	0	0	0	0	0	0	2992.83	0	17495.8	0	0	0	1936.76	0	0	0	0	0	0	2243.18	2529.35	0	0	16272.2	0	3239.5	0	0	0	0	2966.81	0	0	3361.87
1_655	6	31.6976	443.27	416485	0	0	0	2427.21	0	0	0	0	2425.3	0	8099.24	13073.6	6377.72	8675.95	6333.95	40331.7	3015.28	0	0	0	0	0	70696.6	6903.88	0	2672.68	3218.71	35293.9	36723.2	25313.9	17332.2	165250	45112.4	46982.7	120339	50514.8	26333.7	37394.2	27227	62219.5	117919	40249.7	123486	113509	18275
1_656	2	31.3768	850.495	142832	0	0	0	20114	0	0	0	0	0	0	0	0	0	0	0	0	0	0	0	0	0	0	0	0	0	0	11732	0	0	0	0	0	0	0	0	0	0	0	0	0	0	4359.31	0	23152	0
1_657	3	31.5384	517.248	41894.2	0	5542.34	0	0	0	0	0	0	0	0	0	0	0	0	0	0	0	0	0	0	0	0	0	2373.18	0	0	0	0	0	0	0	0	0	0	0	1638.74	0	0	0	0	0	0	0	0	0
1_659	2	31.713	461.413	25113.7	0	0	0	0	0	0	0	0	0	0	0	0	0	0	0	0	0	0	0	0	0	0	0	0	0	0	0	0	0	0	0	0	0	0	0	0	0	0	0	0	0	0	0	0	0
1_660	2	31.6899	198.943	13076	0	0	0	0	0	0	0	2776.13	0	0	0	0	0	0	0	0	0	0	0	0	0	0	0	0	1978.88	0	0	1415.59	0	0	0	0	0	0	0	0	0	0	2375	0	0	0	0	0	0
1_661	2	31.6612	414.336	141280	10838.5	16441	0	88636.9	7722.76	16334.3	1494.45	19410.1	87702.1	4518	56004	7061	0	12351.9	2362	17779.7	17008.2	0	8316.44	14661	0	0	12701.2	20374.7	11780.1	0	95072.6	36387.3	9475.39	15191	4231	2637	0	3402	57398.3	15435	52947	44245.7	12715.5	43165	0	3621	18011.8	0	22597.8
1_662	3	31.558	198.962	58051.8	0	0	5700.59	7419.95	2331.79	15480.8	2016	2609.06	0	0	0	0	0	0	0	0	0	0	0	12981.3	20262	0	0	0	0	0	0	0	0	0	0	0	0	0	0	0	0	0	0	0	0	0	58051.8	0	0
1_664	8	31.8356	199.169	158334	7682.91	0	2357.22	34700.4	0	62174.5	0	0	0	11742.5	6799.33	0	0	0	0	0	0	6362.06	0	0	6200.43	0	0	0	7702.38	4548.51	0	54938.4	0	0	8387.97	0	1084.3	0	4759.93	4001.02	10140.7	30096	18848.8	18764.3	0	18640.8	0	3845.44	3201.21
1_665	4	31.7192	587.335	154983	0	0	0	0	0	0	0	0	2218	0	0	0	1001.17	0	0	0	0	0	0	0	0	0	0	6383.38	0	0	0	0	0	0	0	4391	3220.19	0	33238.8	11863	5537.72	7162.68	4609.17	0	36594.1	6076.82	34322.8	38774.9	1518.48
1_667	2	31.7975	198.933	56649.6	4827	0	0	0	0	0	0	0	0	0	0	0	0	0	0	0	0	0	0	0	0	0	0	13509	0	0	0	0	0	0	0	0	0	0	0	29109.8	0	0	0	0	0	0	0	0	0
1_668	4	31.8408	720.364	268661	13333.5	16208.2	19029.5	77107	0	115141	26298.3	4630.82	0	38509.7	33102.5	2729.76	0	6829.7	0	9507.67	0	17121.9	14035.9	14924.8	18289.8	0	25915.7	6372.26	23277.2	19889.3	15857.3	92834.3	2916.6	12582	26889.2	0	19175.4	5355.08	16635.7	8378.68	14782.9	42667.2	31533	31730.1	7365.43	28130.4	1998.73	16147.8	10598.8
1_671	24	31.8087	868.505	2.83725e+07	6.70635e+06	4.01078e+06	2.44132e+06	1.39382e+07	6.74305e+06	6.18439e+06	7.07989e+06	6.92038e+06	1.77803e+07	4.07409e+06	1.18085e+07	9.75768e+06	1.03914e+07	1.32846e+07	1.04493e+07	8.5734e+06	8.11165e+06	2.88355e+06	3.32302e+06	5.59994e+06	5.54567e+06	3.50355e+06	8.67896e+06	1.75169e+07	5.48247e+06	6.99242e+06	5.76355e+06	5.22516e+06	4.81998e+06	4.05835e+06	2.90165e+06	1.5137e+07	6.35364e+06	6.37446e+06	1.21549e+07	7.17352e+06	4.3245e+06	5.34967e+06	4.66448e+06	7.60166e+06	1.16781e+07	5.61113e+06	1.24921e+07	1.13226e+07	3.22838e+06
1_674	3	31.871	199.09	63791.5	2912.3	0	0	0	0	0	0	0	0	16891.6	0	0	0	63791.5	0	0	0	0	0	0	0	0	0	0	0	0	0	0	0	3762.54	0	0	0	0	0	0	0	0	0	0	0	0	0	0	0
1_676	3	31.8503	200.172	10607.9	0	0	0	0	0	0	0	0	0	0	0	0	0	0	0	0	0	0	0	0	0	0	0	0	0	0	0	0	0	0	0	0	0	0	0	0	0	0	0	0	0	0	0	0	0
1_677	2	31.8013	783.235	12440.8	0	0	0	0	0	0	0	0	0	0	0	0	0	0	0	0	0	0	3532.79	0	0	0	12440.8	0	0	0	0	0	0	0	0	0	8056.56	0	0	0	0	0	2799	0	0	0	0	0	0
1_678	7	31.8471	198.982	107232	0	1969.15	0	0	1437.61	1267.72	1972.76	0	2436.04	0	0	0	4476.43	0	0	0	0	0	0	0	0	0	0	0	0	14669.2	0	3126.72	0	0	0	1472.4	0	0	9740.46	0	0	0	0	0	0	0	0	0	0
1_680	2	31.7016	203.771	21032.3	0	0	0	0	0	0	0	0	2165	0	0	0	0	0	0	0	0	0	0	0	0	0	0	0	0	0	0	0	0	0	0	0	0	0	2364	0	0	0	0	0	0	0	0	0	0
1_681	2	31.8996	316.832	14640.3	2967	0	0	0	0	0	0	0	0	0	0	0	14640.3	0	0	0	0	0	0	0	0	0	0	0	0	0	0	0	0	0	0	0	1063	0	0	0	0	0	0	0	0	0	0	0	0
1_685	3	31.6556	461.438	33902.1	0	0	0	0	0	0	0	0	0	0	0	0	0	0	0	0	0	0	0	0	0	0	0	0	0	0	0	0	2767.36	0	0	0	0	0	0	0	0	0	0	3543.68	7891.7	0	0	5905.18	0
1_688	4	31.7256	751.391	30844.7	0	0	0	0	0	0	0	0	0	0	0	0	0	0	0	0	0	0	0	0	0	0	0	0	0	0	0	0	0	0	0	0	0	0	0	0	0	0	0	0	0	0	0	0	0
1_693	2	32.2142	196.049	6940.11	0	0	0	0	0	0	0	0	0	0	0	0	0	1418	0	0	0	0	0	0	0	0	0	0	0	0	0	0	0	0	0	0	0	0	0	0	0	0	0	0	0	0	0	0	0
1_694	6	32.1336	199.208	117128	0	0	0	0	0	0	0	0	0	0	1991.4	0	0	0	0	0	0	0	0	0	0	0	0	0	0	0	995.014	0	0	0	0	0	0	0	0	0	0	0	0	0	0	0	0	0	0
1_696	3	32.2179	461.511	26969.2	0	0	0	0	1208.9	0	0	0	0	0	0	0	6566.06	2028.95	0	0	0	0	0	1462.71	0	0	0	0	4301.47	0	0	0	0	5477.54	0	14981.5	2343.97	0	0	0	0	0	0	0	0	0	0	1622	0
1_698	2	32.224	198.835	22074.5	0	0	0	0	0	0	0	0	0	0	0	0	0	0	0	0	0	0	0	0	0	13838.1	0	0	0	0	0	0	0	0	0	0	0	0	0	0	0	0	0	12878.9	0	0	0	0	0
1_699	3	32.2485	199.126	30393.6	0	0	0	0	0	0	0	0	0	0	0	0	0	0	0	0	0	0	0	0	0	0	0	0	0	0	0	0	6506	0	0	0	0	0	0	0	0	0	0	0	0	0	0	0	0
1_700	2	32.297	783.178	17335.4	0	0	0	0	0	0	0	0	0	0	0	0	0	0	0	0	0	6822.66	0	0	0	0	0	0	0	0	0	0	0	0	0	0	0	0	0	0	0	0	0	0	0	0	0	0	0
1_701	3	31.9915	228.991	37913.7	0	0	0	0	3725.61	0	8511.03	0	0	0	0	0	0	0	0	0	0	0	6626.6	0	0	0	0	0	0	0	0	0	0	0	0	0	0	0	9858.62	2069.01	0	8359.92	0	0	0	0	0	0	0
1_702	3	32.2515	198.939	58027	0	0	0	0	0	0	0	4648.9	0	0	0	0	0	0	0	0	0	8926.65	0	0	0	0	0	0	0	0	0	8670.92	0	0	0	0	0	0	0	8599.57	0	0	0	0	0	0	0	0	3385.18
1_703	3	32.346	198.899	98110.3	0	0	0	0	0	0	0	0	0	0	0	0	0	0	1520	0	0	0	2569	0	0	0	6666	0	0	12851.5	0	0	0	0	0	0	4834	0	98110.3	0	0	0	1093.24	0	0	0	0	0	0
1_704	2	32.1664	195.825	26834.3	0	0	0	23750.3	16078.6	0	0	4121.42	0	0	0	0	0	0	0	0	0	0	0	0	0	1327.92	0	0	4562.08	0	18871.7	0	0	3143.05	0	10353.1	0	0	0	0	0	5200.79	0	2525.14	0	0	26834.3	0	0
1_706	4	32.2024	1277.41	24108.5	0	0	0	0	0	1093.99	0	0	0	0	0	1643.38	0	0	0	0	0	0	0	0	0	0	0	0	0	0	1662	0	0	0	0	0	3738	0	0	0	1110.65	1749.41	0	0	0	0	0	0	0
1_707	2	32.4021	195.875	25853	0	0	0	0	0	0	2369.09	6782	0	0	0	0	0	0	0	0	0	0	0	0	0	0	0	0	16506.9	0	0	0	0	15275.1	2773.43	3631.17	0	0	0	1965.74	0	1087.39	0	1776.33	0	0	0	0	0
1_708	4	32.2235	393.384	38196	0	0	0	0	0	0	0	0	0	0	0	0	0	0	0	0	0	0	0	0	1164.06	0	0	0	0	0	0	0	0	0	0	0	0	0	0	0	0	0	0	0	0	0	0	0	0
1_709	2	32.3305	198.934	130511	0	0	0	0	0	0	0	0	0	0	0	0	0	0	0	0	0	0	0	0	0	0	0	6435.39	0	0	0	0	0	0	0	0	0	0	0	32232	0	0	0	0	0	0	0	0	0
1_710	2	32.3487	198.95	57118.8	0	0	0	0	0	0	0	0	0	0	0	0	0	0	0	0	0	0	5152.1	0	0	0	57118.8	0	0	0	0	0	0	0	0	0	21508	0	0	0	0	0	40246	0	0	0	0	0	0
1_711	2	32.2581	1268.84	8255.39	1231.04	0	0	0	0	0	0	0	0	0	0	0	0	0	0	0	0	0	0	0	0	0	0	0	0	0	1947.01	0	0	0	0	0	0	0	8255.39	0	0	0	0	0	0	0	0	0	0
1_712	15	32.3497	852.51	5.57936e+07	2.13041e+07	1.20175e+07	7.59927e+06	3.71546e+07	1.96385e+07	2.113e+07	2.66676e+07	1.56673e+07	3.60364e+07	1.48013e+07	2.89668e+07	2.29913e+07	2.29681e+07	2.95597e+07	2.66834e+07	2.90204e+07	1.94126e+07	8.76691e+06	1.02464e+07	1.71967e+07	1.86106e+07	1.85758e+07	2.94098e+07	3.3545e+07	1.86074e+07	2.541e+07	2.1826e+07	2.18219e+07	1.59645e+07	1.566e+07	1.03482e+07	2.94777e+07	1.80853e+07	1.3806e+07	4.22881e+07	1.90406e+07	1.62608e+07	1.73953e+07	2.03814e+07	2.27084e+07	3.38504e+07	1.19492e+07	3.21829e+07	2.27579e+07	1.29187e+07
1_714	2	32.5756	266.664	59774.4	11793.6	4847	1997	33795	28997	2705	59774.4	21086.4	17867.9	7085	25945.2	11068.7	6934.64	0	7247.59	2907	1083.42	11838	0	0	4929	0	0	5038	0	0	0	1628	0	0	0	0	0	0	0	0	0	0	0	0	0	0	0	0	0
1_715	2	32.3617	198.967	57219.6	0	0	0	0	39009.2	0	0	0	0	0	0	0	0	0	0	0	0	0	0	0	22255.8	0	0	0	0	0	0	0	0	0	0	9734.71	0	0	0	0	0	6572.26	0	0	0	0	0	0	0
1_718	2	32.3994	199.11	50573.7	0	5925	0	0	0	0	0	0	4423.37	0	50573.7	0	0	0	2109.8	0	0	0	0	0	0	0	0	1317	0	0	0	0	0	0	0	0	0	0	0	0	0	0	0	0	0	0	0	0	0
1_719	2	32.1677	535.523	13970.5	1133	0	0	0	0	0	0	0	0	0	0	13970.5	6514.65	1634	0	0	0	0	0	0	0	0	0	0	0	0	0	0	0	0	0	0	0	0	0	0	0	0	0	0	0	0	0	0	0
1_720	3	32.5156	672.424	7991.6	0	0	0	7991.6	0	0	0	0	3615.63	0	0	0	1119.04	0	0	0	0	0	0	0	0	0	0	1661.81	0	0	0	1241.57	0	0	0	0	0	0	0	0	0	0	1287.69	0	0	0	0	1110.47	0
1_721	2	32.2751	1067.56	14462.2	0	0	0	2123.57	0	0	0	0	0	0	0	0	0	0	0	0	0	0	0	0	0	0	0	0	0	0	0	0	0	0	0	0	0	0	0	0	0	0	0	0	0	0	0	0	0
1_722	2	32.1928	189.095	6200.61	1040	0	0	0	0	0	0	0	0	0	0	0	0	0	0	0	0	0	0	0	1253	0	0	0	0	0	0	0	0	0	0	0	0	0	0	0	0	1861.77	0	0	0	0	0	0	0
1_724	2	32.4831	1213.62	17915.9	0	0	0	0	0	0	0	0	0	0	0	0	0	0	0	0	0	0	0	0	0	0	6820.41	0	2174	0	0	5130.8	0	0	0	0	0	0	6600.73	0	0	0	2435.35	0	1193.59	0	0	0	0
1_725	2	32.2678	952.051	25239.6	2166.32	0	0	0	0	0	0	0	0	0	5680.82	0	0	4398.53	0	0	0	0	0	0	0	0	0	0	0	0	0	0	0	0	0	0	0	0	0	0	0	0	1391.44	0	0	2010	0	0	0
1_727	4	32.7113	860.415	44916.9	0	8093.03	0	0	0	0	1374.49	0	0	0	0	0	0	0	0	44916.9	0	0	0	0	0	0	0	32258.8	17162.6	1712.41	0	0	0	0	12126.4	0	0	0	0	0	0	0	0	0	2543.84	0	0	0	0
1_728	2	32.6154	751.39	34332.4	0	0	0	0	0	0	0	0	0	0	0	0	0	0	0	0	0	0	0	0	0	0	0	0	0	0	0	0	0	0	0	0	0	0	0	0	0	0	0	0	0	0	0	0	0
1_729	2	32.7773	734.426	5525.19	1010	0	0	5525.19	3162.65	0	0	1060.95	0	0	3494.09	4662.05	0	0	0	0	0	0	0	0	0	0	0	0	0	0	0	0	0	0	0	0	0	0	0	0	0	0	0	0	1075	0	0	0	0
1_730	3	32.8927	561.16	54244.8	0	0	1441.81	1285.88	0	0	2655.58	0	0	0	0	0	0	2988.66	0	1879.13	0	4787.76	0	0	0	0	0	0	1027.51	0	0	0	0	0	0	0	0	0	1859.26	0	0	0	0	0	0	1058.32	2086.82	0	0
1_731	2	33.148	412.321	43977.3	2142.86	9350.39	0	0	0	0	0	0	0	0	8286.84	2619.49	1637.67	0	1172.86	0	2090	0	1153.17	2067.03	0	0	2000.07	0	0	1822.81	1616	0	0	0	0	998.557	0	0	0	1971.51	0	5609.95	0	3604.26	0	0	1985.3	2681.53	2028.63
1_732	3	33.2481	854.524	169448	0	0	2248	71152.6	0	6766.29	8896	24552.8	120676	0	62970.9	43899.2	57392.5	67672	0	1647.19	0	13952.1	2205	9322	12681	1424	0	24041.6	0	0	18054.9	0	0	0	1903	96737	4610	2249	169448	5374	0	0	0	0	25725.2	24404	7193.92	5088	0
1_733	5	33.3474	314.139	294659	20542.6	39778.6	45902.5	83482.3	39181.6	75692.4	78620.8	106143	120986	17096.5	50895.6	56176.6	29394.6	60301.5	216784	45815.4	154672	103650	17784.5	28465.2	70711.1	71372	44629.9	184846	55940.9	61746.6	33857.7	38378.9	19990	66971.3	17779.8	33335.6	68380.8	30459.4	88825.4	89145.9	37226.8	70516.4	36073.2	138071	53064.3	67004.9	24294.6	135348	42795.6
1_734	4	33.33	1081.54	45156.9	0	0	0	2629	0	1032	0	0	1016	0	14419.2	0	0	0	0	0	0	0	0	0	2551.45	4172.33	2133	0	0	0	0	0	1364	0	0	0	1361	0	1158	3649.33	1314	0	1028	0	0	1020	0	0	0
1_735	2	33.4861	345.152	7768.83	0	0	0	0	0	0	5937.51	3458.76	0	0	0	3735.22	0	1013	0	4363.66	0	0	0	0	0	0	0	1241	0	1316	1131.33	0	0	0	0	1104.56	0	0	0	0	0	0	0	0	0	0	0	0	0
1_736	3	33.6501	581.259	16029.7	0	0	0	0	0	0	0	0	0	0	0	0	0	0	4698.87	0	4502.88	0	0	0	1179.46	0	0	0	0	0	0	0	0	0	0	0	0	0	0	0	0	0	0	2591.34	0	0	1064.39	0	0
1_737	2	33.2027	561.397	26554.6	0	7184	0	0	0	0	0	0	1336	0	0	0	1100	0	0	2279	0	0	0	0	0	0	0	0	1281	0	0	0	0	0	0	0	0	0	0	0	0	0	1447	0	0	0	0	0	0
1_738	3	33.6185	708.468	50346.6	0	0	0	7394.48	0	0	0	8075.81	50346.6	0	0	0	0	1540.48	0	0	0	0	0	0	0	0	0	0	0	0	0	0	0	0	0	1744.03	0	0	0	0	0	0	0	0	0	0	0	0	0
1_739	4	34.006	561.29	61564.6	0	0	0	1508	0	0	0	0	0	0	2499	0	0	0	0	1536.07	0	0	0	0	0	0	0	1142	0	0	1135	0	0	0	2881.24	0	0	0	0	0	0	0	1249	0	0	0	0	1524.23	0
1_740	3	33.7433	1064.53	19446.2	0	0	0	0	0	7492.03	0	1429.11	7773.7	0	0	2692.91	1407.21	2840.3	0	1379.32	0	1384.3	0	2009.72	3124.13	0	3478.67	0	0	0	0	0	0	0	0	9070.04	1227.94	0	1978.85	0	0	0	0	0	14276.7	2105.33	0	0	0
1_741	9	33.7473	1067.56	49308.9	7207.82	0	0	0	3894.19	0	15201.2	0	0	0	0	0	0	0	0	5611.54	0	0	0	1475.45	0	0	0	19167.9	0	10441.7	5393.26	5631.95	2162.09	5215.8	0	0	0	1455.27	0	1496.16	1233.48	1279.37	0	7755.25	1542.74	0	20374.7	1702.3	0
1_742	3	34.071	739.426	19051.5	1046.4	988.318	0	2174.11	0	6906.01	3300.4	0	6110.02	0	6420.35	3562.73	3848.33	1446.18	0	3367.46	0	0	0	3543.48	0	1314.6	5596.77	1757.33	1795.2	1596.16	1488.39	3218.07	0	1167.02	0	4476.85	0	0	7848.51	1325.28	0	0	2024.33	0	8920.89	0	0	4398.01	0
1_743	2	34.3261	247.154	9379.58	2225.47	0	0	1695.65	0	0	0	3209.1	0	0	0	1263.13	0	0	1110.77	2014.13	0	0	0	0	0	0	0	1697.61	0	1001.66	3680.86	0	0	1163.85	0	9379.58	0	0	1394.85	0	0	0	0	1425.33	1409.6	0	0	0	0
1_744	2	34.2848	921.505	12217.3	0	0	0	4977.44	0	1213.26	0	0	2368	0	1586	1940	1476	0	0	1884	0	0	0	4765	0	0	5417.27	0	2079	0	0	4182.86	0	0	0	1778	0	0	2597	0	0	0	5719.61	0	3020	0	0	1306.96	0
1_745	3	34.509	464.248	252606	141355	23099.2	24527.4	36496.5	0	12646	114275	8992.5	8216.38	37843.5	84730.1	7554.67	5288.85	7957.66	0	66234.4	0	20031.5	50102.3	60049.4	29118.9	17676.3	109339	0	14106.9	74226.7	113614	0	113568	99412.9	0	5299.8	13211.3	57283.5	25288.8	24437.7	124724	139297	100224	86269.2	0	28512.3	0	0	98496.5
1_747	11	34.5071	465.252	93846.5	38757.7	0	0	5925.64	0	0	31703.2	0	0	0	19931	0	0	1869.09	0	18582.6	0	0	10506	7058.48	1570.3	0	36392.1	0	0	15982.6	29365.4	0	35555.6	28309	0	0	2281.5	14532	4463.19	4390.87	35319.6	41118.2	34006.5	26562.6	0	1301.08	0	0	12864.7
1_748	2	34.6837	838.494	50325.4	7181.03	2877.51	1254.5	10967.1	6493.99	6847.83	10171.6	9337.2	37050.6	5414.88	25292.8	16252.3	16661.7	26249.4	15369.5	3386	13106	2759.9	3191.13	9846.34	6466.94	1421	2979	30826.8	7367.09	7235.6	6562.03	7752.24	4715.93	6262.7	4034.19	27299.7	4558.34	8763.96	21307.2	8853.04	4946.14	0	8216.34	0	10282	5067.98	21236.3	14891.3	0
1_749	2	34.5042	413.324	17268.7	0	0	0	0	0	0	0	2015.19	1516	0	0	0	0	0	0	0	2073	0	0	0	0	0	1300	0	0	0	3006.36	0	0	0	0	0	0	0	2592	0	1780.43	3641.21	0	3660.93	0	0	1182	0	1606.83
1_750	4	34.8721	743.457	117405	1217	1766	1105	20307.5	0	21883.7	3888.76	2149	24836	0	22596.8	11652.2	13502	12023.3	0	13499.6	0	0	7042.33	12102.1	0	0	35093.1	8221.78	10186.9	1348	10157.5	43090.8	4476.75	2747.32	0	22743.7	0	0	14902.8	1622.78	1262	0	23107.7	0	23454.4	0	0	36995.9	0
1_751	2	34.8156	657.244	8480.53	1679	4433.33	0	1720	0	0	0	0	0	0	2372	0	0	0	0	0	1039	0	0	0	0	0	6534.09	0	8480.53	1328	0	0	1081	1319	0	0	0	0	0	1837	0	1134	1181	2062	0	0	0	0	0
1_752	4	34.9542	413.305	18491.1	7017.55	0	0	6591.79	0	0	0	0	0	0	0	0	0	0	0	0	0	0	0	0	0	0	0	0	0	0	0	0	0	0	0	0	0	2808.89	4758.34	0	0	0	0	18491.1	0	0	0	0	0
1_753	40	34.8434	905.51	273366	0	0	0	40682.9	0	28219.3	0	0	58353.4	0	32692.8	20823	11751.3	16662.1	1485.84	11145.6	0	0	2704.6	11815.3	0	0	70903.6	13094.3	9949.57	0	11255.1	85646.3	2029.36	0	0	30139	0	0	14701.3	0	0	0	35157.8	0	18670.6	0	0	49090.7	0
1_754	4	34.993	938.51	642340	103817	149324	49283.4	130496	37087.8	164794	62168.9	97764.8	177513	168177	44767.8	98818.5	164631	182211	81942.5	77579.3	137215	300547	47563.5	200504	476001	68579.5	289624	71218.7	4552	132352	57464.1	99563.9	217775	7914	17678.5	110609	342849	39512.6	250948	0	152956	47387.5	136558	109480	113276	346143	39218.7	79787.3	85792.4
1_755	2	35.0606	1196.61	9125.59	9125.59	0	0	7048.38	0	0	0	0	0	0	0	0	0	0	0	0	0	0	0	0	0	0	0	0	0	0	0	0	0	0	0	0	0	0	3001.64	0	0	0	0	7442.99	0	0	0	0	0
1_756	2	34.9608	280.175	11255.5	1579.13	0	0	1394.93	0	0	0	0	0	0	0	0	0	0	0	0	0	0	0	0	0	0	0	3860.6	0	0	0	0	0	0	0	11255.5	0	0	0	0	0	0	0	0	0	0	0	0	0
1_757	4	35.019	491.741	8899.94	0	0	0	0	0	1238.95	0	0	0	0	0	0	0	0	0	0	0	1781.41	0	1485.79	6286.36	0	1346.1	0	0	0	0	0	0	0	0	0	1610.16	0	0	0	0	0	0	0	0	2101.91	0	0	0
1_759	3	35.2252	581.259	20238.8	0	0	0	0	0	1074.74	0	0	0	0	0	0	0	0	5008.16	3878.15	4876.78	4350.69	0	0	1626.63	0	0	0	0	0	0	0	0	0	0	0	0	0	0	1593.86	0	0	0	3462.44	0	3026.9	0	0	0
1_760	4	35.191	924.495	34558.7	0	0	0	1649.51	1086	0	0	0	0	0	0	0	0	0	0	5358.87	0	1024	1149.18	977.346	1980	0	0	0	0	0	0	0	1562	0	0	0	0	0	1593	0	0	0	0	0	0	1500	0	1489	0
1_761	4	35.5092	466.264	57585.1	13580.2	5110.88	7504.13	2818.5	3559.22	17777.9	1568.47	2526.76	1816.7	0	8499.01	1927.46	0	0	2492.15	0	5100	2881.79	9469.16	0	2723.56	0	1921.52	20991.9	3510.76	0	4338.51	2724.55	1750.44	2419.95	0	0	1253.98	0	6128.5	7330.06	2359.63	3620.53	5036.71	8447.58	53466.2	1151.13	10631.2	27334.3	0
1_762	3	35.3939	464.249	24357.5	2154.08	0	0	3056.56	0	0	10501.1	0	0	0	0	0	0	0	0	3021.55	0	0	1228.27	0	0	0	3451.4	0	0	4083.52	1972.23	0	0	0	0	0	0	1121.29	983.196	1271.06	1622.13	12008.1	5153.19	10653.2	0	0	0	0	1246.74
1_763	2	35.5084	903.495	4936.31	0	0	0	0	0	0	0	0	2381	0	0	0	0	0	0	0	0	0	0	0	0	0	0	0	0	0	0	0	0	0	0	0	0	0	0	0	0	0	0	0	0	0	0	0	0
1_764	5	35.7687	883.468	387305	2025.98	1920.98	0	12423.9	3719.96	0	6261.94	1461.98	36184.7	132272	143975	2785.97	19947.8	22341.8	0	8328.92	0	0	45699.6	37048.7	3405.97	0	40856.6	36555.7	1202	0	8846.91	8410.92	1040.99	46154.9	83761.8	32457.6	4655.95	2390.98	124451	324628	0	0	31767.7	4297.96	8218.92	1771.98	6212.94	2437.97	0
1_765	2	35.9198	867.473	30888.3	10783.4	0	0	17266.4	0	3146.3	0	0	0	0	0	0	0	0	0	0	0	0	0	0	0	0	0	0	0	0	0	0	0	5682.12	0	0	0	6638.09	10490.4	0	0	0	0	30888.3	0	0	0	0	0
1_766	3	35.6795	789.426	30054.2	0	0	0	0	0	0	0	0	0	0	0	0	0	0	0	0	0	0	0	0	0	0	0	0	0	0	0	0	0	0	0	0	0	0	0	0	0	0	0	0	0	0	0	0	0
1_767	5	35.6725	886.477	23801.7	0	0	0	0	0	0	0	0	0	5048.55	5099.07	0	0	0	0	0	0	0	0	0	0	0	0	0	0	0	0	0	0	0	1555.46	0	0	0	2440.48	16949.4	0	0	0	0	0	0	0	0	0
1_768	2	35.8065	893.422	6221.82	0	0	0	0	0	3289.13	0	0	0	0	0	0	0	0	0	0	0	0	0	0	0	0	0	0	0	0	0	0	0	0	0	0	0	0	0	0	0	0	0	0	0	0	0	0	0
1_769	2	35.62	466.672	11086.8	1925.61	0	0	0	1371.33	0	0	0	0	0	0	0	0	0	0	0	0	3816.82	0	0	1471.06	0	0	0	0	0	0	0	0	0	0	0	0	3644.91	3397.9	6326.32	0	0	1161.31	0	0	6306.03	0	1968.76	0
1_770	4	35.6733	627.373	35032.5	0	0	0	0	0	0	0	0	0	0	0	0	0	0	0	0	0	0	0	0	0	0	0	0	0	0	0	0	0	0	0	0	0	0	0	0	0	0	0	0	0	0	0	0	0
1_771	11	35.6152	1051.57	103682	7997.91	1219.29	0	31302	0	33727.5	10182.1	1105.38	11863.4	0	7401.12	10816.8	8298.35	6230.68	0	3418.39	0	0	2590.12	20980.3	0	0	10734.6	5822.9	30739.9	10552.4	3418.16	14650.5	7000.67	0	1036.5	8205.2	0	6472.81	13373.4	6720.29	0	0	13100.2	0	32582.1	0	0	8364.86	0
1_772	13	35.7839	575.357	168196	11202.7	1611.33	0	16583.2	4669.08	2104.21	8435.4	3113.99	11636.1	0	13885.1	1587.41	8821.79	15773.8	0	4001.21	0	0	0	6863.43	3011.16	5074.01	14311.2	63885.8	0	4195.68	8830.44	8003.94	0	4409.66	0	7159.76	4415.27	6520.6	34129.1	0	0	0	1531.41	20628.1	8788.79	1534.35	7837.8	6065.1	0
1_773	2	35.8814	939.513	5431.19	0	0	0	0	0	0	0	0	1323.31	0	0	0	0	0	0	0	0	0	0	0	0	0	0	0	0	0	0	0	0	0	0	0	0	0	1023.71	0	0	0	0	0	0	0	0	0	0
1_774	7	35.9113	1197.63	38353.4	0	0	0	8927.01	0	16606.6	0	0	0	0	2752.08	0	0	0	0	0	0	0	0	7983.46	0	0	16488.5	0	4857.98	0	0	8099.04	0	0	0	0	0	0	4012.65	0	0	0	8839.68	1753	8319.6	0	0	4417.89	0
1_775	2	36.0434	415.34	39736.2	2163.72	0	0	3114.72	0	0	0	6179.08	1768	0	7648.55	0	0	2347.4	0	0	1594.89	0	2331.6	2225.93	0	0	3852.42	2578.49	0	0	4409.4	2660.45	1962.26	1508.97	1666.98	0	0	0	10060.1	0	6877.28	7614.98	1532.67	0	0	0	4695.79	0	5418.67
1_776	4	35.9207	1065.55	28076	0	0	0	6290.16	3434.91	0	0	0	1387	0	2224.36	0	1174.57	1695	2864.83	0	0	0	0	0	0	1242	0	1600.43	0	0	0	0	0	0	0	0	0	0	0	1782	0	0	0	0	1365	0	1429	0	0
1_777	8	36.2343	893.422	48843.7	0	0	4552.4	7439.34	0	16986.8	0	0	0	0	5616.89	0	0	0	0	0	0	0	0	0	0	0	0	0	0	0	15900.9	20854.4	0	0	14491.7	0	0	0	0	0	0	1152.44	2403.96	0	0	0	0	1251.39	0
1_778	8	36.2612	1067.56	43593.7	0	0	0	0	0	5496.27	0	0	0	0	0	0	0	0	0	0	0	0	0	5406.07	10990	0	5815.78	0	0	1252.6	0	4795.68	0	0	0	0	11316.1	0	1131.16	0	0	0	2292.29	0	5470.06	3036.39	1373.16	0	0
1_779	5	36.2673	413.305	175353	10909	3648.08	0	17120.7	5372.66	3156.83	22418.3	18531.3	40714.9	4679.3	28786.3	26176.4	26944.3	29321	14521.3	18143.5	9763.64	0	1931	18803.5	8732.06	7099.26	24145.6	50746.8	0	25861.1	16086.5	17455.9	5146.47	7699.04	2464.36	40533	13467.7	27176.7	34594.4	17178.4	1279	4890.92	3061.35	14725	17068.7	11563.8	20213.5	8932.06	4209.37
1_780	4	36.3668	897.388	16849.4	0	0	0	0	0	0	0	0	0	3526.71	10029.2	0	0	0	2064.9	0	0	0	0	0	0	0	1606.31	0	0	0	0	0	0	0	0	0	0	0	11979.8	0	0	0	4888.66	0	0	0	14030.7	0	0
1_781	2	36.2896	868.505	20091.4	1326.14	0	0	0	0	1589.2	1584.25	1552.61	0	0	2551.42	1624.8	0	0	1764.24	0	0	0	0	0	0	0	1548.65	0	0	0	0	0	0	0	0	0	0	0	1646.55	0	1273.73	0	0	0	0	0	2364.51	0	0
1_783	18	36.3435	721.415	140855	2169.52	2881.21	0	14995.4	4200.07	1101.54	12978.4	9256.84	56089.6	0	17434.2	16153.9	24851.2	25001.2	3294.74	9759.41	1988.89	0	0	6198.97	2639.35	7076.02	12187.1	30520.9	0	19530.9	11478.7	16720.4	2510.05	1481.55	0	42712.9	1155.19	15594.7	25625.8	6409.23	2254.4	0	2584.63	5073.8	10398.7	2604.8	11604.4	1824.05	2161.62
1_784	4	36.5773	867.473	188489	22329	7520.94	3548.42	28948.3	30214	8716.23	54646.4	1066	4776.13	1373	51281.2	5524.75	2788	9031.89	4269.91	34012.4	1847	1731	3710.72	25649.1	20760.1	51751.6	27178.7	23737.1	0	37579.8	64262.7	85673.9	16937.2	8931.07	1361	3875.93	14496.8	10221.5	80235.1	9552.85	16488.2	4544.91	11375.8	11291.8	50941.5	5195.88	46305.8	12614.2	19372.9
1_785	2	36.6238	868.504	24057	1086.51	1275.25	0	1261	1055	1672.71	1694.68	1433.04	0	0	4353.82	3183.17	1436	0	3557.76	0	0	0	0	0	0	0	2111.11	1517	0	0	1491.96	0	0	1390.1	0	0	0	0	4370.76	0	0	0	0	0	0	0	1422	0	0
1_787	10	36.48	1029.53	99912.6	1549	0	0	7478.98	9272.55	0	16243.2	0	0	0	16537	0	0	0	0	6677.74	0	0	0	5564.94	3183.06	17142.3	9529.35	5826.3	0	14840.9	21147.5	29574.6	1284.75	0	0	0	0	0	29298.7	986.191	1666.33	0	0	3339.27	14153.2	0	13208.6	0	2027.2
1_789	5	36.9449	1047.54	1.29884e+06	24084	6269	12073	4262	11634	4851	23746	4152	57747.9	20595	282337	27101	34025	28708	44594	42328.9	27817	6312	0	13325	69586.9	3696	49187.9	126077	34864	24910	75098.9	89272.9	28086	22019	26190	39282.9	28166	10539	44974.9	63914.9	15424	3824	19585	31856	9788	57029.9	31037	30348	15378
1_790	4	36.9097	578.317	33969.7	2069	2523	0	33969.7	0	0	0	0	1740	0	17886.9	0	0	0	0	0	1590.32	0	4612	23076.5	0	0	9852.41	0	0	0	5188.83	0	0	1416	1845	0	0	0	1557	3268.62	0	2413	3808.51	0	0	0	0	0	0
1_792	2	37.0591	741.202	265038	0	0	0	0	0	0	5170	0	0	0	0	0	0	0	0	14998	0	0	0	0	0	6534	0	0	265038	1793	0	0	0	0	0	0	0	0	0	0	0	0	0	0	4917	0	0	0	0
1_793	25	36.9532	577.373	478544	0	0	0	2455.01	1256.49	0	0	0	12242.4	0	86635	0	3551.22	3687.48	6977.79	1571.68	1439.77	0	0	0	7581.92	0	4354.97	33157.5	1440.04	0	11793	21050.3	1073.34	0	1012.43	2840.25	1045.75	0	3747.45	8319.31	0	0	0	2748.38	0	5912.62	0	2744.55	0
1_795	8	37.1498	867.473	379628	28795	11051.7	6617.97	69780.9	36786.8	22096.9	138581	4116.64	23831.6	15033.8	75068.6	13811.5	14348.4	20087.5	59911.7	81871.3	30102.4	3104.75	9594.27	54529.6	30550.9	55880.5	53356.3	35298.5	9506.24	144928	87979.2	107879	35650.6	21943.9	7244.35	25540.4	24313.5	37979.2	91025.8	36800.3	17778.9	14688.1	15102.3	34740.8	51685	9348.74	83227.7	16006.3	20376.2
1_796	13	37.1431	721.415	152441	3201.48	1177.71	0	19686.3	7470.79	1632.82	44411	0	2411.31	1993.12	26347.1	1137.79	1373.33	1865.37	13380	24302.3	7595.92	0	0	14516.1	4627.99	18161.6	12049.7	6936.29	1399.28	55256.5	28113.7	37435.9	8419.96	3466.56	0	2393.34	1462.42	8193.14	28757.5	7068.13	3097.59	0	1755.58	10352	18817.1	1082.89	28395.8	1955.2	2021.07
1_797	2	36.8736	199.04	11969.7	0	0	0	2868.91	0	0	0	11969.7	0	0	0	0	0	0	0	0	0	0	2782.87	0	0	0	3060.67	0	0	0	1497.69	0	0	0	0	1436	0	0	0	0	0	0	0	0	0	0	1421.8	0	0
1_798	4	37.574	1031.54	1.91012e+06	73920.6	18363.5	25538.8	13627.6	23102.1	36865.4	71621	9468.73	34092.6	40881.3	133916	22459.4	28398.9	22571.2	102999	62600.5	61539.6	6380.81	4702.87	15217.6	45305.3	21444.2	37794.6	112362	107940	71778.2	54364.9	130318	34965.7	19901.4	71680.2	28674.9	18355.5	23949.1	83025.8	68937.4	10588.7	7632.77	14933.6	84681.9	39930.5	36336.6	29045.1	19137.4	4048
1_799	7	37.5794	881.393	60285.3	0	3325.89	0	0	0	0	0	0	0	0	0	0	0	0	0	0	0	0	0	0	0	0	0	0	0	0	0	0	0	0	0	0	0	0	0	0	0	0	0	0	0	0	0	0	0
1_800	3	37.6802	477.245	14815.8	2320.84	0	2904.83	0	0	0	0	1170.69	0	0	0	1275	0	0	0	3622.35	0	0	8297.27	13119	0	0	3444.02	0	0	0	0	0	0	0	0	2744.37	0	0	0	0	0	5381.86	9791.82	1086	0	0	0	0	0
1_801	23	37.5604	1033.55	726411	14864.5	5341.51	5633.61	1276.06	2579.09	4855.36	19647.2	0	5187.66	8594.36	38856.8	2794.76	3963.91	5182.63	27219.6	11042.3	14305.7	0	0	2049.89	11391.3	2320.48	6125.26	41139	27271.9	15677	15714.7	37587	6208.78	2529.16	18542.4	5994.31	3763.45	3917.85	26152.7	16697.4	0	0	1598.57	18288.1	7683.73	4789.64	9259.24	2474.24	1112.31
1_802	2	37.7653	614.265	9714.26	0	0	0	0	0	0	7075.06	0	0	0	0	0	0	0	0	3835.43	0	0	0	0	0	0	0	1467.04	0	0	0	0	0	0	0	0	0	0	0	0	0	0	0	0	0	0	0	0	0
1_803	2	38.0792	198.887	8770.01	0	0	0	1428	1389	0	0	0	0	0	1928.76	0	0	0	0	0	0	0	0	0	0	0	0	0	0	0	0	0	0	0	0	0	0	0	8770.01	0	0	0	0	0	0	0	0	0	0
1_805	3	38.1942	413.324	25051.7	0	1251	0	1199.08	0	0	0	2523.55	0	0	1426.95	0	0	0	0	0	1539	0	0	0	0	0	0	0	0	0	0	0	0	1574	0	0	0	0	0	0	0	0	0	1099.06	0	0	0	0	0
1_806	2	38.3259	771.213	65449.9	0	0	0	0	0	0	1585	0	0	0	0	0	0	0	0	16585	0	0	0	0	0	8624.99	0	0	65449.9	0	0	0	0	0	0	0	0	0	0	0	0	0	0	0	2186	0	0	0	0
1_807	3	38.5535	746.38	12108.3	0	0	0	1050.57	0	1909.41	0	0	0	0	0	0	0	0	0	0	0	6741.1	0	0	5151.11	0	0	0	0	0	0	0	0	0	0	0	1722.62	0	0	0	0	4162.32	0	0	0	4058.75	0	0	0
1_808	9	38.5045	1068.59	49908.9	11185.1	0	0	0	1188.84	3717.49	13826.4	0	0	0	1102.82	0	0	0	3052.87	0	1314.71	0	0	0	4609.36	0	0	7631.44	0	6741.83	2262.36	0	0	0	0	0	7712.09	8957.77	0	4654	0	0	0	0	5495.19	0	2350.49	12893	0
1_809	4	38.6782	905.51	24747.2	0	0	0	3143.88	0	3630.89	2002.38	0	1597.78	0	1195.15	0	2070.14	0	0	1998.46	0	0	0	9117.46	0	0	5215.55	2301.91	2666.24	0	0	5978.73	2060.32	0	0	1180.41	0	0	3849.39	0	0	0	5826.08	0	4337.71	0	0	0	0
1_810	2	38.6774	922.536	8265.8	0	0	0	2566	0	3034	0	0	2174	0	1671	1647	1903	1207	0	0	0	0	0	5417.08	0	0	4742.89	1133.39	3322.37	1278	0	5361.67	0	0	0	0	0	0	2481.5	0	0	0	5069.53	0	1369.52	0	0	1471	0
1_811	6	38.8818	675.322	27765	4548.94	0	0	0	13041.8	4184.74	0	0	0	5074.02	0	0	0	0	10946.4	1138.59	13264.6	3223.36	4501.8	4869.36	2884.51	1971.66	1933.58	27765	0	0	3965.24	1332.91	0	3957.61	4565.17	0	0	0	2412.75	0	0	0	16984.9	22219.7	3856.17	0	0	0	0
1_812	6	39.3823	548.306	53885.2	0	4527.63	0	15005.5	0	0	0	1784.72	6766.42	0	21733.6	0	0	0	0	0	0	0	11200.4	4451.41	0	0	13147.6	0	0	0	0	0	0	0	3323.04	0	0	0	14811.6	1023.52	0	4847.88	9811.55	0	0	0	1331.36	0	0
1_813	2	39.6209	964.419	22628.7	7938.05	17903	10076.5	17453.1	7925.98	2068	0	12755.5	13706.4	0	5889.67	10604.7	6153.85	9785.21	0	12476.8	0	8331.7	0	4774.97	7342.23	0	0	13067.6	9390.99	0	22628.7	16977	0	4833.29	4038	8562.91	5718.68	0	0	20126.7	0	4643.98	0	19338.2	6842	10726.6	5864.21	0	0
1_814	9	39.7362	1036.58	64436.3	12893.1	0	0	0	3614.11	7790.16	20540.6	0	0	1131.35	1543.47	0	0	0	5059.73	0	4190.34	0	0	0	2773.29	1000.53	2393.15	0	1168.27	18282.4	1423.97	0	0	1472.01	0	0	4070.12	9450.57	1839.26	2822.52	0	0	2599.59	0	10292.3	0	1822.39	7261.1	0
1_815	2	40.2361	517.264	14274.7	2171	1991	0	0	0	0	0	0	0	0	0	0	0	0	0	0	0	0	1079	0	0	0	0	0	0	0	0	0	0	2100	1735	0	0	0	3047	1461	0	0	0	1030	0	4405	1116	0	0
1_816	16	40.5085	748.396	388925	0	3370.14	10622.9	213811	0	383175	0	0	0	67915.1	94307.9	0	0	0	0	0	0	0	0	0	0	0	59533.5	0	48013.7	0	78443.1	200697	0	0	54199.7	0	0	0	0	0	0	76757.5	66424.5	0	0	0	0	62083.8	0
1_817	2	40.4704	158.001	103073	0	0	1253	0	0	0	0	0	0	103073	0	0	0	0	0	1877	0	0	0	0	0	0	0	0	0	0	0	0	0	0	0	1677	0	0	0	0	1006	0	0	0	0	0	0	0	0
1_820	8	40.6791	171.149	436881	19287.4	10747.1	205445	12084	4403.83	6094.38	3539.83	39287.9	17479.9	1191.93	3059.4	29789.2	9896.2	11127	9850.83	10372.5	7660.11	6509.97	10243.3	57782.2	2912.78	7536.19	4425.85	19037.8	7812.19	5351.72	133920	11747	8493.58	7782.12	0	436881	5059.66	8618.71	3816.63	5139.18	4419.86	8668.4	6593.29	21453	7457.3	6017.04	7429.68	10997	6847.89
1_821	2	41.0141	789.426	10303.2	0	1363.47	0	0	0	0	0	0	0	0	0	1273.55	0	0	0	0	0	0	0	0	0	0	0	0	0	0	0	0	0	1069.27	0	0	0	0	0	0	0	0	0	0	0	0	0	1583.39	0
1_822	2	40.953	934.409	9481.76	2012.61	0	0	0	0	0	4294.17	0	0	0	0	0	0	0	0	1754.91	0	0	0	0	0	0	0	0	1484.47	5008.6	0	1011.2	0	0	0	0	0	1755.89	0	0	0	6440.19	0	0	3962.08	1207.17	0	0	0
1_823	3	41.2392	586.343	28120.7	0	3480.28	4363.47	21686.2	0	14279.7	0	0	0	0	1504.04	0	0	0	0	0	0	0	0	0	0	0	2284.24	0	1673.1	0	4515.04	2789.47	0	0	4593.74	0	0	0	0	0	0	1458.38	2109.35	0	0	0	0	0	0
1_824	2	41.3552	948.425	50459.7	16074.5	25048.2	7530	0	11579	0	18338.9	29862.7	38189.7	0	0	38359.1	20851.4	40818	0	25457	0	0	0	9573.63	0	0	0	41313.6	0	16524.5	0	22545.9	14182.7	0	13793	25374.6	0	0	16211.9	0	13444	0	0	26909.3	15252.3	0	0	50389.4	9913.09
1_825	2	41.5396	731.369	8425.4	0	0	0	0	0	0	0	0	0	0	0	0	0	0	0	0	0	0	0	0	0	0	0	0	0	0	1839.63	1325.49	0	0	0	0	0	0	0	0	0	0	0	0	0	0	0	8425.4	0
1_826	2	41.9058	884.471	31752.7	1944	0	0	4481.36	1028	0	0	0	0	0	0	0	0	0	0	2328	0	0	0	0	0	2161	0	31752.7	2313	0	1470	2881	0	0	0	0	0	0	0	0	0	1520	0	0	5114.27	0	1166	8258.41	1130
1_827	2	42.0405	910.516	12751.1	0	0	0	0	6015.71	0	0	0	0	0	0	0	0	0	0	0	0	0	0	0	4447.55	0	0	0	0	0	0	0	0	1692	0	0	0	0	12751.1	0	0	0	0	0	0	0	0	0	0
1_828	2	42.1435	926.51	10258.8	0	0	0	1512.96	0	0	0	0	0	0	0	0	0	0	0	0	0	0	0	1417.09	0	0	0	0	0	0	0	0	0	0	0	0	0	0	3244.08	5836.43	0	0	0	10258.8	0	0	1727.68	0	0
1_829	2	42.341	759.452	13158.9	1040	0	0	0	0	0	2115	1548	2676	0	0	2731	2053	1595	0	0	0	0	0	0	0	0	0	0	2811	1653	0	1031.63	0	0	0	0	0	0	2135	1270	0	0	0	0	0	0	0	0	0
1_830	5	42.5499	884.471	47529.3	1833.74	0	0	6765.36	1212.57	0	0	0	0	1412.02	0	0	0	0	0	3728.14	0	0	0	0	1413.01	1862.51	0	47529.3	17656.7	0	2207.83	8114.02	1719.62	0	0	0	0	0	0	4657.89	1537.04	0	0	0	6956.11	0	1123.26	9004.53	1319.74
1_831	2	42.5555	199.079	8319.14	0	0	0	0	0	0	0	0	0	0	0	0	0	0	0	0	1579.41	0	0	0	0	0	0	1289.51	0	1357.38	0	0	0	0	0	0	0	0	0	0	0	0	0	0	0	0	0	0	0
1_832	2	42.9603	867.473	40220	21392.2	2571	1686	40220	14749.1	8274.01	2440.98	0	0	1974	8134.92	0	0	0	6909.21	17589.3	1668	1111	3074.04	0	6336.51	21199.7	4706.21	27896.8	18995	6205.84	21733.4	34842.2	10569.9	1095	4393	0	5204.92	0	1226	4295.25	9499.31	6026.11	2108	0	30175.1	0	11006	36440.7	9252.33
1_833	2	43.1343	291.195	12745.5	0	0	0	0	0	0	0	0	0	0	0	0	0	0	0	0	0	0	0	0	0	0	0	0	0	0	0	0	0	0	0	0	0	0	0	0	0	0	0	0	0	0	0	0	0
1_834	2	43.0065	398.341	78579	8300	1629.05	0	2720.73	0	0	0	8467	13310	0	18652.8	1301	0	3846	0	0	0	0	1992.28	0	0	0	0	0	0	0	2665	0	0	4516	0	0	0	0	13752	0	5586.42	0	0	2538.62	0	2260	0	0	10734.3
1_835	6	43.4579	867.473	90257.6	15298.7	2324.39	1418.32	54768	8387.95	10600.1	3215.57	0	0	18057.4	7882.69	0	0	0	13505.1	26130.7	4597.46	1148.87	3615.38	0	6713.57	24690.4	2443.82	24745	90257.6	9381.63	21561.4	41467.9	11942.2	1432.14	10259.5	0	6937.41	0	0	14804.2	9863.04	5306.5	1185.39	1212.04	36485.9	0	10438.5	44723.8	9999.49
1_836	3	43.7319	291.195	25943.7	0	0	0	0	0	0	0	0	0	0	0	0	0	0	0	0	0	0	0	0	0	0	0	0	0	0	0	0	0	0	0	0	0	0	0	0	0	0	0	0	0	0	0	0	0
1_837	2	43.9294	931.525	9274.44	0	0	0	0	0	0	0	0	0	0	4712.59	0	0	0	0	0	0	0	0	0	0	0	0	0	0	0	0	0	0	0	0	0	0	0	0	0	0	0	0	0	0	0	0	1651.03	0
1_838	2	44.3452	189.112	49213.2	0	1911.85	0	1869.98	2574.71	2912.62	1736.41	4774.63	0	1334.7	0	0	1616.8	1408.47	0	3189.73	2424.2	4114.16	0	0	2016.51	3041.21	2302.59	4596.2	2176.99	0	10099.5	2669.41	2172.01	0	0	49213.2	1713.48	2578.7	0	3838.58	2891.69	2287.64	2967.45	0	3382.4	2798.99	2036.44	1792.23	0
1_839	2	45.5646	185.187	16356.9	0	0	0	0	0	0	0	0	0	0	0	0	0	0	0	0	0	0	0	0	0	0	0	0	0	0	0	0	0	0	0	0	2061	0	0	0	0	1449	0	0	0	0	0	1846	0
1_840	2	45.9039	987.435	12680.4	0	0	0	0	0	0	0	0	0	0	0	0	0	0	0	0	0	0	2974	0	0	0	3811	0	0	0	0	0	2615	0	0	0	0	0	0	0	3502.9	0	7203.87	0	0	0	5324.93	0	1664
1_842	2	46.248	919.418	18499.1	4625.15	0	0	0	0	0	8585.79	0	0	0	0	0	0	0	0	4421.91	0	2545.41	0	1487.78	2472.4	0	0	0	3588.24	10405.5	0	2778.25	2757.53	0	0	0	2252.39	5772.26	0	0	2718.07	11754.5	0	0	8041.6	2755.56	0	0	0
1_843	3	46.313	947.469	9306.67	5614.69	0	0	0	0	2891.12	0	0	0	0	0	0	0	0	0	0	0	0	0	0	0	0	0	6996.77	0	0	4047.17	1681.39	0	0	0	0	0	0	9306.67	0	0	4554.73	3238.27	1199.02	6499.39	0	0	0	0
1_845	9	46.992	348.274	328181	36931	88051.8	47261.4	67416.2	142313	69293.5	119986	55079.9	51371.1	33315.6	62539.3	67177.9	26073	29844	39174.5	118929	24448.9	72097	40908.3	29839.2	34106.2	21050.4	56258.9	124868	110979	180913	33277.5	59999.5	82566.3	50111.3	33160.2	45823.6	11879	48317.2	33048.4	32457.1	148034	102478	64254.3	49604.4	141240	29493.5	30386.1	34244.9	86113.4
1_846	2	47.5241	274.274	177062	15670.7	13977.4	14423.7	12015.7	15355.5	13869.1	12982.2	13877.8	13209.6	14746.5	14218.7	17070.8	14051.4	12955.1	13410.2	13411.9	13680.6	10742	1498	9726.68	14600.7	12178.1	11649.9	13370.2	9661.85	1437	11951.3	11966.5	1610	9644.9	1516	11284.6	10097.1	8367.22	8837.88	8937.31	10566.8	1198	8187.69	9097.88	9024.85	9394.55	8327.33	9183.85	11028.5
1_847	6	47.5658	230.248	131010	0	3912.94	1467.1	1080.6	5970.28	2011.4	2703.51	0	0	0	1466.11	0	0	0	1530.02	0	0	1538.01	0	0	1128.71	0	0	4010.04	0	0	0	0	1183.47	0	0	0	0	0	0	0	0	1231.41	0	0	0	0	0	1294.33	0
1_848	16	47.5796	743.457	361666	55267.9	24794.6	31313.4	54056.9	0	14927	68291.2	62318	107407	1362.41	3706.62	111848	85614.2	59744.6	3395.84	10959.2	0	0	18732.1	87480.4	2977.92	14486.6	12280.5	5070.99	44618.1	65283.3	11933.8	120433	4126.69	22454.1	6180.33	57765	0	3817.48	36968.7	48840.6	0	5998.14	39230.8	0	41274.2	1504.85	0	19034.1	0
1_850	2	47.6286	368.363	88735	0	5138	0	0	2830	4269	7405.83	0	0	0	3852	0	0	0	0	0	0	8781	0	0	10075	0	0	82135.8	88735	10560.9	2284	24584	0	16576	0	4381	2948.73	1603.57	34315.7	6846	6802.9	10924	4966	0	59561	8068.51	2484	9668.93	4417
1_851	5	47.719	460.327	719440	29370	166943	131243	52175	634034	27868	18244	284043	230076	95501.3	74280	241713	94541.9	143486	37248	149349	23630	84399	70211	226580	92685	18714	159970	599916	101823	15358	150548	95823	77603	49225	126921	109083	91351	48842	45798	113651	64291	99420.6	64334	94250.7	81830	106217	163882	49460	46272
1_852	5	47.7565	625.254	107496	8130.7	24849.3	49952.6	21504.3	10241.7	28410.9	6936.8	51495.4	52879.7	16498.6	16041.6	18036	34473	12687.5	31861.3	11164.6	37877.6	66106.9	3909.56	10389.3	21759.8	71194.1	24869.5	23141.2	46425.6	22220.3	15130.2	16295.3	17388.5	41470.7	0	12162.3	22915.2	56466.8	62217.6	99105.6	28446	32435.7	18373.7	58828.1	0	58093.5	14450	36385.4	18263.7
1_853	4	47.7673	382.331	18581.9	0	0	0	0	0	0	0	0	0	0	0	0	0	0	0	0	0	0	0	0	0	0	0	0	0	0	0	0	0	0	0	0	0	0	0	0	0	0	0	0	0	0	0	0	0
1_854	2	47.7665	414.228	95322.1	84498.6	79742	69506.6	63211.9	58163.5	56356.1	51778.9	51279.6	52861.1	52495.8	53398.1	49433.4	46636.3	52490.8	47527.6	45783.4	45237.5	41099.3	41351	41426.6	48660.2	43820.3	41049.3	47487.6	42524.7	45792.1	43531.7	39765.9	45995.5	45433.5	42886.3	42556.1	41818.4	43428	41133.3	42818.7	45487.2	44449.2	40354.6	39576	41901.7	37873.3	41523.4	42187.7	42992.3
1_855	7	47.8196	416.99	2.1393e+06	2.01643e+06	2.1393e+06	2.11133e+06	1.955e+06	1.99079e+06	2.07659e+06	1.99904e+06	1.91515e+06	2.0461e+06	2.06937e+06	1.98404e+06	2.00917e+06	2.03641e+06	2.04141e+06	2.0188e+06	1.90453e+06	1.86843e+06	1.9391e+06	1.82326e+06	1.89006e+06	2.11382e+06	2.03743e+06	1.80886e+06	1.92198e+06	1.89935e+06	2.09518e+06	1.95557e+06	1.88411e+06	1.92076e+06	1.92342e+06	1.87964e+06	1.87642e+06	1.98617e+06	1.91327e+06	1.81281e+06	1.85395e+06	1.97515e+06	1.87149e+06	1.82318e+06	1.75654e+06	1.81761e+06	1.73388e+06	1.88859e+06	1.80548e+06	1.88321e+06
1_856	5	47.8386	1079.44	41982.1	0	0	0	0	0	0	0	0	0	0	0	0	0	0	3760.83	8026.16	11507.3	11556.7	11657.2	17009.5	16159.5	12896	2572.8	1422.24	1002.14	1138.18	0	0	0	0	0	0	0	0	0	0	0	0	0	0	0	0	0	0	0
1_858	2	47.8816	270.315	220795	29834	100489	0	6769.68	0	15945.9	88477.4	11558	12623	90784.1	10264.3	8644.6	14156.6	1749.66	0	32808.4	3148.39	12954.9	1566.69	0	4714.08	2145.58	67912.7	9356.18	1869.64	7568.72	51726.4	2062.6	23787	7447.55	8891.27	59890.3	10761.2	56364.6	7085.62	23701.4	14614.6	7610.52	6261.78	7586.52	6233.79	16129.4	5392.95	0	35327.2
1_859	2	47.8779	316.285	283178	52979.2	57007.4	107086	72391.8	50916.2	63095.2	67202.3	50503.7	66805.1	51176	72942.5	67603.1	37087.3	49708.5	75263	78326.5	48446.9	59298.5	49392.6	124487	51645.3	47103.6	67705.4	127187	178361	74972.9	57517.6	49855.3	92666.4	67584.5	78122.6	49396.2	56604.9	42600.5	77964.2	49061.7	86889.3	56161.9	70403.8	92593.5	57898.2	77092.8	42647.1	50523.4	65656.7
1_860	3	47.8959	302.305	68803	12139.2	10989.3	7935.79	9898.88	10994.2	11752.8	10973.6	12161.7	12638.6	11731.1	12189.2	14444	10704.1	11954.7	14767.7	12527.4	12042.5	10286.4	12248.2	12453.4	14804.6	12988.5	12512.4	14984.5	12568	13411.2	13813.5	13424.6	14229.8	15071.4	14876.3	14951.1	13977.3	14794.6	12731.7	14057.7	17002.8	15727.8	14257.8	15582.2	16061.2	15849.9	16102.3	17992.8	13338.9
1_861	6	47.9543	211.133	52264	0	0	0	0	2513.49	0	0	0	0	2643.67	0	0	0	2645.58	2355.56	0	0	0	0	0	3172.02	0	0	0	0	0	2433.09	2565.18	0	0	0	0	0	2864.77	0	1791.8	0	2512.53	2912.63	0	2613.04	0	0	3813.31	2393.85
1_862	2	47.9898	304.3	145453	71722.7	70209	24905.9	47134.4	42496	64384.4	57992.6	54689.9	90138.3	55055.8	41483.5	37920.1	29881	38063.1	39031.3	79688.1	39600.1	42962.9	40113.9	26427.1	44342.1	49082.1	145453	44193.9	28071.1	52836.9	55741	26969.2	42813.9	28197.1	101679	97728.7	56920.9	56868	35122.4	24493	105260	31354.1	58621.6	32807.8	56466.4	51891.3	70784.8	33353.9	56087.7
1_863	7	48.3761	295.227	116777	0	3318	0	0	11980.9	0	0	0	2475	10478.7	0	1988	0	9565.16	0	0	0	3684.76	0	0	0	0	12191.6	10978.7	11904.9	12967.1	2166	0	3664	0	3031.64	3401	0	1075	0	3604	0	4547.54	3674	2033	11068.4	1735	0	3288	2005
1_864	2	48.002	318.3	76771.5	18255.8	24991.1	38321.6	29890.2	22689.8	25088.3	28417.7	29946.2	32512.8	19720	34730.6	28914.4	24416	26836.2	30505.5	35718.6	22958.5	26279.7	25758.7	56170.7	31409.8	23575.1	22055.5	51284.7	62092.7	26339	36197.1	27745.4	24001.2	41195.4	30989.6	25671.3	18933.1	17007.2	29399.6	24680.6	37643.8	27371.7	22095	35793.8	26400.8	29771.7	27603.1	28003.5	21674.7
1_865	3	48.032	431.316	21055.2	0	0	0	0	0	0	0	0	0	2038	0	0	0	0	0	0	0	0	0	0	0	0	0	0	0	0	0	0	0	0	0	0	0	0	0	7669.21	0	0	0	0	0	0	0	0	0
1_866	16	48.0902	275.2	1.17205e+06	27586.6	2376.27	2180.56	2903.77	2741	1164	1876.57	2701.11	0	0	2149.77	2197.45	2044.46	0	11983.3	18429.7	8866.35	25725.1	0	0	11162.2	0	2004.73	19883.4	3376.64	3250.48	0	0	0	0	0	0	3117.77	0	4458.68	0	0	0	0	16027	0	21975.4	0	0	0
1_869	3	48.1053	916.49	26007.8	0	0	0	1724	0	0	0	0	0	0	0	0	0	0	6437.8	0	4511.96	0	0	0	0	0	5856.32	2127.6	1284	0	0	0	0	0	0	0	0	0	0	0	0	0	6771.61	0	0	0	0	18106.6	0
1_870	2	48.1345	360.274	30081.6	0	0	0	0	0	0	0	0	0	0	0	0	0	0	0	0	0	0	0	0	0	0	0	0	0	0	0	0	0	0	0	0	0	0	0	0	0	0	0	0	0	0	0	1472.26	0
1_871	5	48.1342	223.064	3.27068e+06	991608	1.25966e+06	1.33134e+06	1.59281e+06	1.70911e+06	1.98934e+06	2.50461e+06	2.3973e+06	2.50262e+06	2.75775e+06	2.20704e+06	2.6528e+06	2.79552e+06	3.27068e+06	2.6407e+06	2.61378e+06	2.69073e+06	2.86856e+06	2.9217e+06	3.0097e+06	3.1973e+06	3.00512e+06	2.59087e+06	2.33557e+06	3.10684e+06	2.9062e+06	3.07713e+06	3.16345e+06	2.59666e+06	3.05338e+06	2.80537e+06	3.11334e+06	2.89822e+06	3.12637e+06	2.9522e+06	2.79489e+06	3.09858e+06	2.70428e+06	2.68601e+06	2.6178e+06	2.91647e+06	2.91201e+06	3.18656e+06	2.46857e+06	2.84642e+06
1_874	2	48.2812	1001.62	6458.43	0	0	0	0	0	0	0	0	0	0	0	0	0	0	1321	1318.05	1576.55	2061.11	0	2240	2842.18	2302.16	1262.03	0	0	0	0	0	0	0	0	0	0	0	0	0	0	0	0	0	0	0	0	0	0
1_875	2	48.2439	343.295	268914	226287	225990	222525	213126	221005	222460	230277	226117	227360	231654	239426	238045	221805	228508	231920	228992	222191	219675	228620	223944	251464	219345	226243	228978	224485	233773	236779	217518	268914	229868	224162	223022	227739	218743	221452	219658	268412	228305	221044	215463	223697	214883	216573	228386	230416
1_876	6	48.258	309.204	245338	0	0	0	0	0	0	3966.85	0	0	5555.54	0	0	0	0	0	0	4107.03	2019.96	0	0	8713.46	4069.06	0	0	2538.78	5287.84	0	0	4365.97	4725.18	3582.33	0	0	0	4346.5	0	0	4344.55	0	11028.3	4586.94	8320.16	3348.7	10777.2	2110.46
1_877	4	48.2858	225.196	1.48067e+06	185063	204263	87520.4	121407	69215.7	0	61656.6	83400.5	58261	123331	52147	211072	53922	63538	89765.9	133954	45401	87132.9	54825	75899.7	0	82677.4	118896	510682	121045	61201.2	91312.7	99656.2	54198	124048	59739.9	1.48067e+06	68705.8	0	142812	67886.9	67199	81787	114730	256170	147466	94475.9	95377.1	164923	70815
1_878	5	48.31	291.195	465997	6972.69	0	0	0	0	0	0	0	0	0	0	0	0	0	1141.69	4604.79	3274.5	5588.84	0	0	0	0	3003.86	13293.4	0	0	0	0	0	0	0	0	3067.16	0	0	0	0	1086.7	1221.66	1208	0	0	0	19730.6	0
1_879	2	48.3284	284.331	149298	135539	109505	89972.7	94053.2	101005	107982	104804	116609	109614	106930	101384	108374	102582	99548	110300	103865	97924.3	94145.1	103711	103028	115360	102687	134051	120808	105367	102142	119240	104717	109523	108320	107403	149298	96844	106735	102034	125293	124499	114172	101728	99686.4	103524	90036.9	97809.5	95145.1	112945
1_881	2	48.3762	298.347	118982	64499.1	92927	19381.5	35353	35097.5	29515.8	42855.2	35972	28582.7	80575.7	36798	32192	104950	24297.9	23437.5	41044	98244.8	24892.1	28326	24346.8	31149.2	23536.5	108104	75850.6	43953.4	57395.9	41064.3	31618.5	118982	32557.3	34112	30019	37788.8	30703.5	28383.3	46614.5	33605.6	30181	32045.2	31975	31009.4	24277.2	27048	30595.6	26470.5
1_882	6	48.4683	367.245	286207	0	0	0	0	0	0	0	0	0	0	0	0	0	0	0	0	0	0	0	0	0	0	0	0	0	0	0	0	0	0	0	0	0	0	0	0	0	0	0	0	0	0	0	0	0
1_883	2	48.3612	198.915	20043.2	0	0	0	0	0	0	0	0	0	0	0	0	0	0	0	0	0	0	0	0	0	0	0	0	0	0	0	0	0	4383	0	0	0	0	0	0	0	0	0	0	0	0	0	3973	0
1_884	4	48.5165	291.195	74504.2	4686.87	0	0	0	0	0	0	0	0	0	0	0	0	0	0	4160.05	0	0	0	0	0	0	0	0	0	0	0	0	0	3022.78	0	0	0	0	2849.85	0	0	3095.75	0	0	0	0	3604.55	0	0
1_885	2	48.5157	867.473	18660.1	5695.43	0	0	11996.7	4601.87	2431	0	0	0	0	1848	0	0	0	2328	1074.65	0	0	0	0	0	9915.42	0	3511.96	12076	1104	9090.7	17734.5	2869.79	0	2570	0	2115	0	2150	0	1312.39	0	0	0	16759.7	0	4110	18660.1	0
1_886	2	48.539	204.595	23450.2	0	0	0	0	0	0	0	0	0	0	0	0	0	0	0	0	0	0	0	0	0	0	0	0	0	0	0	0	0	0	0	0	0	0	0	0	0	0	0	0	0	0	0	0	0
1_887	5	48.603	383.242	183588	17186.6	8853.17	0	994.47	0	0	0	0	0	1594	0	0	0	0	6154.21	4920.79	3960.03	0	8402.52	0	6840.33	3628.87	8053.12	9845.55	1251.27	7288.8	2418.26	0	0	0	0	7562.76	4637.22	2107.92	1908.63	2324.07	0	0	1680.59	17609.1	0	8898.67	0	16494.1	0
1_888	2	48.6026	795.871	9171.38	0	0	0	0	0	0	0	0	0	0	0	0	0	0	3146.37	8118.16	0	0	0	0	5401.79	0	0	0	0	0	0	0	0	0	0	0	0	0	0	0	0	0	0	0	0	0	9171.38	0	0
1_890	2	48.7431	227.164	22783.2	1605	2423	1097	1041	0	0	0	0	0	0	0	0	0	0	0	0	0	0	0	0	0	0	0	0	0	0	0	0	0	0	0	0	0	0	0	0	0	0	0	0	0	0	1352.57	0	0
1_891	2	48.7777	219.174	43341.6	0	22621.8	0	35025.1	0	1033	0	2109	0	12452.5	43341.6	0	0	0	0	0	0	0	7131.28	0	0	0	19861.7	7075.59	0	0	2634	0	0	1785	4179.72	2036	0	0	0	3676	0	3243	11795.5	0	0	0	1295	0	0
1_892	2	48.8412	378.285	24335.5	0	0	0	0	0	0	0	0	0	0	0	0	0	0	0	0	0	0	0	0	0	0	0	0	0	0	0	0	0	0	0	0	0	0	0	0	0	0	0	0	0	0	0	0	0
1_893	7	48.5507	295.227	279246	4265.4	0	0	0	0	1444.9	1357.59	0	1688.59	0	1238.62	1024.67	0	0	1029.86	1271.24	1203.12	4242.91	1306.85	1066.88	2854.63	0	0	4600.31	0	1212.72	0	0	0	0	0	1576.17	0	993.008	0	0	1024.86	0	0	0	0	0	0	0	1287.97
1_894	4	48.9333	171.138	66457.5	0	0	0	0	0	0	2128.57	0	0	0	0	0	0	0	0	0	0	0	0	1444.85	0	0	0	0	0	0	0	1499	0	0	0	0	0	0	0	0	2658.81	0	1438.32	0	0	0	0	0	1975.45
1_895	5	48.9541	345.227	196289	183698	176564	196289	174785	163137	158937	154907	156852	163811	164042	161720	150518	157862	145200	146193	133739	142259	132749	133023	135388	151740	127772	127543	140902	130672	153116	144831	139283	139823	133192	126222	125481	124573	119080	121464	141916	135033	131346	110831	119146	117499	115603	111625	92492.3	127332
1_896	4	49.025	335.219	92250.8	0	0	0	0	0	0	0	0	0	0	0	0	0	0	0	0	0	0	0	0	2065.56	0	0	4673	0	1389.15	0	0	0	0	0	0	0	0	0	0	1683.67	0	0	0	0	0	0	8051.59	0
1_897	2	49.0135	404.124	13762.7	0	0	0	0	0	0	0	0	0	6608.04	0	0	13762.7	0	0	0	0	0	0	0	0	0	1469	0	0	5366.94	0	0	5806.75	0	0	0	10742.9	0	0	0	0	0	0	0	0	0	0	0	0
1_898	2	49.0736	318.191	69570.1	17602.9	5908.74	0	22645.5	9252.42	10739.8	8320.39	30568.9	6983.49	2174.76	0	12792.2	5797.09	5456.31	7628.15	22887	6856.31	14296.5	8084.46	0	8143.69	2816	4468.93	28067.8	12428.2	12787.4	47564.3	0	6163.1	10350.5	0	69570.1	13991.7	4849.51	16681.6	7035.92	14007.1	13398	6583.49	20223.2	12190.3	14177.7	5331.07	4666.99	6760.19
1_899	3	49.0893	417.309	18431.2	14544.3	16396.5	11102.5	2449	1624	2016	1626	3696.95	1700.04	0	1565	2160.82	1260.97	0	2877.39	1287	0	0	0	0	0	0	0	0	0	2512.26	0	1103	1506	0	0	2328.94	0	0	0	0	0	0	0	1101	0	1445	0	0	0
1_900	3	49.1045	323.146	136708	43047.3	12978.9	0	36357.6	24542.1	28011.2	25030.1	58056.9	23097.5	0	10483.2	35693.4	14717.8	12055.4	24868	43910.6	19850.4	28159.6	24565.5	0	21379.6	18730.4	14798.8	49224.5	39897.2	24412.7	97404.5	16451.8	17766	33085.8	0	136708	23633.3	15940.4	33863.9	25061.5	28839.1	21110.6	20585.8	42205.3	35045.8	25846.8	15742	9903.77	16979.6
1_901	3	49.1286	295.227	98016.2	0	0	0	0	0	0	0	0	0	0	0	0	0	0	0	0	0	1759.89	0	0	0	0	0	0	0	0	0	0	0	0	0	0	0	0	0	0	0	0	0	0	0	0	0	0	0
1_904	2	49.275	183.08	91848.7	9386	0	1833	0	6382	9103	0	21269.4	8779	0	0	14415	0	7134	8446	9653	8917	7315	0	0	0	8637	6570	16483	0	9573.95	53883.5	8359	0	7224	0	60398.9	0	10359	0	8096	11962	0	0	0	0	6810	7426	0	0
1_905	13	49.3308	335.219	1.04244e+06	0	0	0	0	0	0	1006	0	0	0	0	0	0	0	0	1146	0	4624	0	0	0	0	0	13705.5	0	0	0	0	0	0	0	0	0	0	0	0	0	0	0	0	0	0	0	32485.3	0
1_906	13	49.3637	209.19	557939	232802	36032.4	0	113905	74856.8	70873.4	80311.9	169824	67127.2	8429.36	20626.4	116862	26898.9	34882.2	103312	172703	84357.6	96061.4	70296.9	0	43754.2	65570.8	35297.3	269852	110348	57386.6	124840	55407.1	42051.9	162321	0	557939	55402.1	40708	109962	68722.3	66800.8	105066	100919	334019	111727	62331.7	53184.3	96936.3	41714.1
1_907	2	49.4093	284.164	15639.8	0	5677.39	1621	4253.25	0	0	0	4115.06	2699.26	0	0	0	1176	0	0	0	1709	0	0	0	7352.76	0	0	0	7340.88	1566	1021	0	1027.44	4023.58	3595.58	0	15639.8	10334	0	0	0	3428.93	0	0	7157.92	0	1016	0	0
1_908	2	49.1496	195.806	10524.7	0	0	0	0	1608	0	0	0	0	0	0	0	0	0	0	0	0	0	0	0	0	0	0	0	0	0	0	0	0	0	0	0	0	0	0	0	0	0	7631.01	0	0	0	0	0	0
1_909	6	49.4744	173.117	69829	0	0	0	0	0	0	0	0	0	0	0	0	0	0	0	0	0	0	0	0	0	0	0	0	0	0	0	0	0	0	0	0	0	2449.35	0	1258.34	0	0	0	0	0	0	0	0	0
1_911	8	49.5825	335.219	336397	0	0	0	0	0	0	0	0	0	0	0	0	0	0	0	0	0	0	0	0	0	0	0	0	0	0	0	0	0	1301.68	0	0	0	0	0	0	0	1283.69	0	0	0	0	1512.63	0	0
1_912	2	49.5695	517.338	6468.07	0	0	0	0	0	0	0	0	0	0	0	0	0	0	0	0	0	1306	0	0	0	0	0	1415.7	0	0	0	0	0	0	0	0	0	0	0	0	1219	0	0	0	0	0	0	6468.07	0
1_913	3	49.5899	661.379	14818.2	0	0	0	0	0	0	0	0	0	0	0	0	0	0	0	0	0	4646.17	0	0	0	0	0	0	0	0	0	0	0	0	9800.45	0	0	0	0	0	1922.66	0	0	0	0	1658.75	1231.6	14818.2	0
1_914	5	49.7299	170.096	1.55854e+06	322048	302206	428500	334176	235242	288060	227866	510034	525178	200111	241930	509839	304939	424140	423880	476306	297601	322748	308577	367799	254146	261407	246961	606928	262305	316058	714489	415173	368614	307618	139109	1.55854e+06	270056	491883	295886	315329	493766	359894	313319	443130	319644	310956	285505	286010	368002
2_1	2	1.7483	484.202	17228.3	0	0	0	0	0	0	0	1471	12762.2	0	0	1270	2840	0	0	1656	0	0	0	0	0	0	0	0	0	1682	0	1532	0	0	0	0	0	3241	0	0	0	0	0	0	0	0	0	1710	0
2_2	5	1.7014	148.116	357322	7401.78	0	0	0	0	0	0	0	0	0	0	0	0	0	0	0	0	0	0	0	0	5678.13	0	357322	0	0	0	0	0	0	0	0	0	0	0	0	0	0	177073	235194	119553	1957.77	0	78728.4	0
2_4	11	1.6935	190.912	367132	78270.6	302062	60904.4	85334.6	78918.9	269684	99043.1	72319	80229.7	192280	65639.8	73722.8	360115	96675.7	65898.4	54037	72460.2	213792	54891.1	41025.7	117459	93674.3	280113	32089.1	17639.1	212210	61467	61837.5	260196	32726.1	28678.6	86088.7	362875	94464.9	44836.4	51315.8	52689.8	31115.9	29270.7	18099.9	28999.6	156295	51155.6	42237.6	47822
2_6	2	1.75043	367.024	49197.9	15192.5	16369.2	9358.4	7005	10660	3171	7745	22519.9	11157.6	29572	16716.3	16457.3	7228	16241.1	2964	11700.3	3970.61	0	17199.1	22651.2	11235.4	9239.93	21692.6	49197.9	22211.1	12743.7	4507.63	0	6822.39	28330.3	36091.2	11536.3	4981	0	13777.2	17567.2	4384	18322.5	26672.3	46536.6	24795.2	27105.7	5267.84	16229.3	13116.1
2_9	6	1.77021	656.711	345409	223512	223346	210180	270181	186024	38636.5	116652	241049	279060	182819	249801	240533	252133	238256	262299	276727	262035	194462	284843	202055	231682	193056	175448	206999	219217	147586	239312	336939	276358	220338	201429	292212	211319	314667	251724	301710	257616	234772	197642	253406	287735	227852	286781	287181	265745
2_11	3	1.75712	253.044	202069	121172	102342	89942.4	71948.1	72436.8	48504.2	105837	100489	75702.7	167231	91492.7	84757.9	60896.1	76129	20382	88612.1	33818.2	69622.6	103812	136137	87855.3	68399.7	152671	201809	133488	103598	80412.7	38619.6	76608.2	143808	172843	67703	73756.1	22825.1	92135.7	83242.5	78165.1	88148.5	150399	173133	101306	113482	40545	72839.6	81240.6
2_12	2	1.68684	198.913	92908.6	0	0	0	0	0	0	0	0	0	0	0	0	0	0	0	0	0	0	0	0	0	0	0	0	43511	0	0	0	0	0	0	0	0	0	0	4423	0	0	0	1223.52	0	0	92908.6	0	0
2_13	5	1.82716	104.107	1.59237e+07	7.75861e+06	1.16614e+07	9.83033e+06	7.76156e+06	8.59369e+06	6.79902e+06	7.96048e+06	1.24498e+07	1.00182e+07	9.16546e+06	7.66154e+06	1.07397e+07	1.23515e+07	1.06118e+07	8.58231e+06	9.91504e+06	8.37379e+06	8.75623e+06	9.2785e+06	1.2496e+07	9.89416e+06	6.84473e+06	8.22425e+06	1.4767e+07	8.15623e+06	7.11369e+06	1.04142e+07	7.35114e+06	1.41557e+07	9.66607e+06	1.17595e+07	9.66402e+06	9.8947e+06	8.27299e+06	6.86575e+06	1.00276e+07	9.77895e+06	9.63096e+06	7.72333e+06	1.31328e+07	8.3181e+06	9.72061e+06	1.04203e+07	9.24035e+06	1.08385e+07
2_15	4	1.84823	266.123	421827	7636.22	0	0	0	0	4288.77	6021.83	0	4326.66	0	13729	0	0	0	0	0	0	0	68308	15897.6	0	0	0	0	7207.45	0	0	0	0	9778.12	5970.97	0	0	0	13906	0	0	5219.12	8628.4	11384.5	0	0	0	0	25791
2_16	3	1.8546	156.077	2.22404e+06	1.87432e+06	2.0664e+06	1.98782e+06	1.33748e+06	1.78857e+06	1.69304e+06	2.20434e+06	1.48474e+06	1.31404e+06	1.71769e+06	1.49166e+06	1.51477e+06	1.13632e+06	1.5195e+06	1.1318e+06	1.87389e+06	1.0785e+06	1.33703e+06	1.66433e+06	2.06004e+06	1.60597e+06	1.74675e+06	1.7041e+06	1.42813e+06	1.6647e+06	1.41089e+06	1.68086e+06	1.03616e+06	1.08254e+06	1.67682e+06	1.8463e+06	1.20975e+06	1.46613e+06	878207	1.47114e+06	1.0854e+06	1.07816e+06	1.40126e+06	1.63396e+06	1.53149e+06	1.60116e+06	1.51106e+06	1.0412e+06	1.23437e+06	1.16942e+06
2_17	2	1.80985	195.758	44304.2	0	0	0	0	0	0	0	0	0	0	0	0	0	0	0	0	0	0	0	0	0	0	0	0	0	0	0	0	0	0	0	0	0	0	0	0	7614.36	0	0	0	44304.2	0	0	0	0
2_18	3	1.8752	310.037	139917	116135	62164.9	112541	117602	91819.9	92156.6	83759.9	109374	119866	49334.2	95777.1	139917	105350	116892	133358	83411.2	119720	107919	113581	71123.8	107965	94740.7	30043	13537	93988.5	58957.9	98251.5	128409	53873.7	98817.1	38525.6	97985.3	99755.8	107285	73066.8	89481.7	80820.5	57027.9	39749.5	68473.5	94816.9	79397.2	111491	108458	65955.9
2_19	2	1.75419	224.99	62131	0	0	0	0	0	0	0	0	0	0	0	0	0	0	0	0	0	0	0	0	0	0	0	0	0	0	0	0	0	0	0	0	0	0	0	17827	0	0	0	0	0	0	0	54623.3	0
2_20	2	1.88582	125.986	197691	17561.5	17228.4	15806.5	2744	0	0	0	0	0	0	0	0	0	0	15598.6	0	13762	14233.4	0	14087.2	0	0	0	0	0	0	0	0	0	15282.4	0	0	0	0	13379.2	0	0	0	0	0	0	0	0	0	0
2_22	5	1.71071	236.124	521206	0	25829.9	11564.6	15132.3	15295.1	0	58338.5	20382.8	28164	22627.7	0	13414.4	0	0	0	36235	0	29132	38650.4	51850.8	41952	14330.1	43656.3	93677.3	9807.22	96291.4	36095.5	0	41640.5	31750.6	34148.9	11589	24182.8	0	14818.4	0	26308.6	27792	12598.6	41431.2	19344.1	42270.3	0	19811.1	30802.3
2_23	2	1.9344	203.563	814057	0	0	6403	33388	22196	237264	0	28095.5	71168.1	0	0	65804.1	16627	28763	15771	125512	0	54273.8	70401.1	63691.3	91279.6	0	5923	0	7061	5294	121093	0	0	72959.9	45509.6	77898.7	17785	0	0	49461.5	0	54784.8	0	0	48460.4	10166	0	35005.8	0
2_24	3	1.92274	1204.86	62942.9	0	0	0	0	0	3777	0	0	0	0	0	41456.9	14107.9	10086.1	0	0	0	0	0	0	0	0	0	0	0	0	0	0	0	0	0	0	0	0	0	0	0	0	0	0	0	0	0	0	0
2_27	3	2.01153	198.934	306094	0	0	306094	0	0	0	0	0	6430	0	0	0	0	0	0	0	0	0	0	0	256361	0	0	0	0	0	0	17998.9	0	0	0	0	304033	0	0	0	0	0	0	0	0	0	0	0	0
2_28	2	1.99846	198.944	304461	0	0	0	0	0	191505	0	0	0	0	0	0	0	0	0	0	219613	0	16694	304461	0	250104	0	0	0	0	0	0	0	0	57358	0	0	0	0	0	0	0	0	0	0	0	0	0	0
2_30	3	2.02946	393.379	100055	0	0	0	0	0	0	0	6792.51	0	0	0	4242	0	4954	0	0	0	0	0	0	0	0	8733.43	0	0	0	0	0	0	0	5668.61	5855	0	0	0	0	0	1213.23	0	0	0	0	0	0	0
2_31	3	1.99546	393.338	67115.6	0	5569.17	0	0	0	0	0	0	0	0	0	0	0	8282.94	0	0	0	0	0	0	0	1825.07	0	0	0	0	0	0	0	0	0	0	0	0	0	0	0	0	0	0	0	0	0	0	0
2_32	3	1.9898	198.92	429802	0	45351.5	0	0	0	0	0	68276.5	0	0	0	0	0	0	0	0	0	0	0	0	0	0	0	0	0	0	0	0	0	0	0	0	0	0	0	210475	0	0	0	429802	0	0	93740.9	0	0
2_33	2	2.01208	198.982	309950	0	0	0	0	234316	0	0	0	0	0	0	0	0	0	0	0	0	0	0	0	0	0	0	309950	0	0	0	0	100455	238582	0	0	0	0	0	0	39909	0	0	0	0	48334	0	0	205798
2_35	2	1.91466	535.469	35049.2	0	0	0	0	0	0	0	0	0	0	0	0	0	0	0	0	0	0	0	0	0	0	0	0	0	0	0	0	0	0	0	0	0	0	0	0	0	0	0	0	0	0	0	0	0
2_37	2	2.02164	249.045	507819	308873	224178	329400	383031	328356	507819	249102	224423	299702	132334	324226	292980	304656	329028	360124	243201	338206	229683	326793	117074	255994	336540	116717	82899	220420	147664	211925	291482	180719	220297	103705	255392	169573	384391	215151	217314	239497	87459	103256	89330	222838	150082	276392	265174	241851
2_38	3	2.02656	184.073	4.5685e+06	1.32426e+06	686562	1.23622e+06	1.92828e+06	830808	855451	2.85946e+06	999060	1.13562e+06	1.063e+06	980073	978569	656699	1.08762e+06	1.70408e+06	1.85176e+06	1.37475e+06	1.03622e+06	1.6565e+06	1.37245e+06	1.17303e+06	1.46882e+06	1.64703e+06	1.49228e+06	1.57717e+06	1.77653e+06	1.51414e+06	1.18901e+06	997273	1.47402e+06	1.57388e+06	1.16839e+06	493223	926142	2.25215e+06	740385	1.7301e+06	1.93737e+06	1.77903e+06	1.44923e+06	1.756e+06	781766	1.44242e+06	967861	1.86645e+06
2_39	3	2.02621	258.11	7.0986e+06	5.93089e+06	4.52418e+06	7.06597e+06	4.2433e+06	2.75299e+06	3.71172e+06	2.8337e+06	4.23876e+06	3.87402e+06	3.203e+06	6.99487e+06	4.48584e+06	2.89448e+06	4.38943e+06	1.53962e+06	2.56966e+06	1.76658e+06	4.39547e+06	3.75406e+06	4.56725e+06	4.22421e+06	2.74676e+06	3.93379e+06	7.0986e+06	2.30416e+06	3.41739e+06	5.20065e+06	4.15131e+06	2.79234e+06	4.00523e+06	3.27037e+06	3.51032e+06	3.08398e+06	4.09851e+06	3.3559e+06	2.86845e+06	2.88122e+06	2.57433e+06	2.89902e+06	6.49655e+06	6.30141e+06	4.20946e+06	2.01545e+06	6.21005e+06	2.44666e+06
2_41	4	2.06101	372.62	1.06477e+06	947345	56357.5	643581	474961	854124	1.06477e+06	481027	160878	302004	191952	344675	152176	0	174890	138173	135852	51604.6	234549	380035	381742	236163	475330	214716	100063	229693	30185	141012	0	0	449590	252864	325491	0	78597.2	812884	10897	22736	63166	413234	195892	516360	270250	17936	119633	124547
2_43	2	2.05802	221.186	27236.9	0	0	0	0	0	0	2052	0	0	0	0	0	0	0	0	0	0	0	0	0	0	0	0	0	0	0	0	13652.5	12388.3	0	0	0	0	0	0	6204.32	1977	0	0	0	0	0	0	0	0
2_45	2	2.07606	165.076	82517.4	0	0	0	0	0	0	0	0	0	0	0	0	0	0	0	0	0	0	0	0	0	0	0	0	82517.4	0	0	0	0	0	0	0	0	0	0	0	0	0	0	0	75418.5	0	0	0	0
2_46	2	2.05823	117.074	860457	0	0	0	0	0	0	0	0	0	0	0	0	17010.5	0	0	0	0	0	0	0	8106.74	0	0	0	0	0	0	0	0	0	0	0	0	0	0	0	0	0	0	0	0	0	0	0	0
2_47	4	2.09478	116.071	3.65339e+07	7.42778e+06	2.18442e+07	1.18366e+07	6.85885e+06	7.21131e+06	4.28507e+06	1.48903e+07	4.88354e+06	6.60136e+06	2.5225e+07	1.14126e+07	4.60072e+06	1.44634e+07	5.64346e+06	7.06063e+06	7.77781e+06	7.64616e+06	5.17249e+06	1.74953e+07	2.05019e+07	7.69377e+06	6.45576e+06	2.71687e+07	2.02506e+07	1.0079e+07	2.37971e+07	9.67676e+06	5.94316e+06	2.24567e+07	1.11257e+07	1.98066e+07	5.32377e+06	1.89297e+07	6.78099e+06	7.85439e+06	4.18784e+06	1.87577e+07	9.34071e+06	1.14477e+07	8.52347e+06	8.5681e+06	8.76939e+06	8.8712e+06	4.22298e+06	9.89653e+06
2_50	14	2.11458	354.108	3.64546e+06	2.47578e+06	390001	1.31783e+06	1.9725e+06	1.66733e+06	2.12254e+06	1.93648e+06	876916	1.43762e+06	820529	2.93689e+06	952812	1.42645e+06	1.47687e+06	2.49372e+06	855922	2.4196e+06	1.93492e+06	2.20178e+06	1.65621e+06	2.06023e+06	885477	338339	963447	2.27042e+06	864021	1.26264e+06	918262	724678	1.94795e+06	709252	1.52135e+06	1.08235e+06	2.45515e+06	1.90735e+06	542731	763127	476996	870972	861006	1.48675e+06	1.48652e+06	1.7912e+06	1.04947e+06	601825
2_51	2	2.13178	312.166	645522	192475	317026	147581	273521	121180	209371	251645	645522	358467	245643	199450	544008	219146	321940	318604	608457	357529	139884	108076	78968.2	166647	133652	49346.5	0	106873	146518	219057	244019	92662.6	147346	125884	180876	60034.5	86804.6	49097.8	79597.7	85773.8	0	0	125502	87343.1	83546.7	98881.8	84788	126548
2_52	2	2.15143	330.093	508943	77166	178076	119354	62906	240810	120594	209745	120386	130932	122847	371616	136276	105495	135279	187506	224384	196563	117631	75000	241488	124443	110954	99841	207482	56032	211167	100582	185896	110335	73822	87654	107962	124860	81850	88079	97233	107924	89390	99785	187234	88499	115324	314707	149003	105526
2_55	2	2.17663	339.176	27510.1	0	0	0	0	0	0	0	0	0	0	0	0	0	0	0	0	0	0	0	0	0	0	0	0	27510.1	0	0	0	4588.27	0	0	0	0	0	0	0	0	0	0	0	4629.07	0	0	0	0
2_57	4	2.22932	118.086	1.63152e+08	6.01587e+07	9.18545e+07	4.62917e+07	5.34416e+07	7.84643e+07	3.05742e+07	9.02419e+07	5.13135e+07	3.88836e+07	9.56988e+07	3.78595e+07	4.08013e+07	3.57142e+07	4.55636e+07	2.29855e+07	7.07665e+07	2.07376e+07	7.31071e+07	5.98035e+07	8.13799e+07	8.6802e+07	6.92554e+07	1.18305e+08	1.44588e+08	8.8963e+07	8.45649e+07	4.42419e+07	1.51729e+07	7.31361e+07	8.53549e+07	1.16045e+08	3.74261e+07	6.96982e+07	1.90808e+07	6.81806e+07	6.05206e+07	7.78549e+07	6.59514e+07	1.02112e+08	5.70081e+07	6.46017e+07	8.96027e+07	2.31518e+07	5.0216e+07	7.28982e+07
2_59	6	2.23942	264.071	989311	269084	261659	256574	269853	271545	317607	135328	254221	244861	140880	440743	305546	271942	254113	271294	334319	227384	144453	162846	245535	159685	312956	126267	65531.3	219822	359520	288386	328446	196367	166206	173120	228133	193636	669965	332615	323466	271209	205136	143776	366999	265383	121548	441412	208184	238133
2_66	2	2.39899	881.487	21131.4	0	0	0	0	0	0	0	0	0	0	0	0	0	0	4528.05	0	0	0	0	2899.12	0	0	0	0	0	0	0	0	0	0	0	0	0	0	0	0	0	0	0	0	0	0	0	0	0
2_68	3	2.29255	299.16	86583.9	0	0	0	0	0	0	15487	0	0	0	0	0	0	0	0	3670.38	0	0	0	0	0	0	0	0	0	0	7264.75	0	0	0	8378	0	0	0	0	0	0	0	9871	0	0	0	0	0	0
2_70	5	2.30347	291.02	565592	128540	106686	329137	183184	260149	281945	163614	121648	167581	202341	336978	108286	141218	140614	296708	198174	228866	96477.3	341586	37231.6	154770	188876	233352	0	148485	120608	194680	68426.4	145667	62842.9	51384.5	121649	101895	231166	150182	114294	130558	69885.4	130939	84411.3	95374.8	109167	296732	188267	168587
2_71	3	2.2997	102.007	151037	0	0	0	10003.5	0	21785	0	16691.4	8572.33	0	0	83747.2	0	45838.7	66704	0	62984.5	0	0	0	0	0	0	0	0	0	0	151037	0	0	0	6344.62	0	63105.9	0	0	0	0	0	0	0	0	0	0	0
2_74	3	2.29837	435.039	213331	189492	0	197935	85712.9	104798	84431	90599.9	72980.2	83079.1	20410.6	53916.5	63186.8	0	77782.3	56095.9	63420.7	33278.3	67181	133681	184611	69028.4	56291.3	27743.4	75643.3	87840.1	0	67209.4	3504	0	127429	50353.8	68686.8	0	35242.1	163964	15572	0	48948.5	128401	102029	137661	57263.2	22434	41885.8	31047.2
2_75	2	2.30961	151.062	2.26535e+06	1.33249e+06	2.21817e+06	1.13849e+06	0	0	0	962281	0	0	2.26535e+06	0	0	1.05365e+06	0	0	0	0	0	0	1.5536e+06	0	1.25503e+06	2.07059e+06	2.0621e+06	846516	1.3596e+06	0	0	1.38859e+06	1.33576e+06	1.66862e+06	0	1.14894e+06	0	1.00677e+06	0	0	1.0452e+06	0	0	0	1.05401e+06	0	0	0
2_78	2	2.19912	796.724	31758.6	0	0	0	0	0	0	0	0	0	0	0	0	0	0	0	0	0	0	0	0	0	0	0	0	0	0	0	0	0	0	0	0	0	0	0	0	0	0	0	0	0	0	0	0	0
2_79	2	2.34055	177.102	561215	33921.9	0	0	31323.5	0	14986.3	0	0	0	0	0	0	0	0	0	428626	0	0	0	0	0	0	0	0	35802	0	44005.3	0	0	0	0	0	0	137036	0	0	0	0	0	52126.9	312120	0	0	227839	0
2_80	2	2.41872	872.644	25958.7	0	0	0	0	0	0	0	0	0	0	0	2992	0	0	0	0	0	1282	0	0	0	2883	0	0	0	0	0	0	2149.59	0	0	0	1099	0	3008	0	5661	0	2463	0	0	0	0	0	0
2_81	3	2.62482	430.862	35783.5	11474	1750.65	16758.6	20442.6	23506.2	31141.8	16440.2	28266.4	33013.6	4040.12	7839.38	30943.4	11523.7	31415.4	19987	16044.8	21421.9	24960.1	14329.7	18366.1	18812.8	30132.8	4477.29	0	4305.58	0	15612.6	27487.3	3182.2	18607.1	2622	33217.8	0	22752.3	22672.1	21334.9	15012.8	0	6199.09	5106.62	10912.1	16599.8	28601.1	8965.88	14756.1
2_83	2	2.64719	199.102	37902.6	0	0	0	0	0	0	0	0	0	0	0	0	0	5578.91	0	0	0	0	0	0	0	0	0	0	0	0	0	0	0	0	0	0	0	0	0	0	0	0	0	0	0	0	0	0	0
2_84	2	2.61978	195.761	34918.8	0	0	0	0	0	0	0	0	0	0	0	0	0	0	0	0	0	0	0	0	0	0	22347.1	0	0	0	0	0	0	0	0	0	0	0	0	0	0	0	0	0	20946.2	15118.1	0	0	0
2_86	6	2.66933	261.037	967855	738171	560188	589350	820611	805754	643678	821281	644202	644339	468639	595795	776087	520106	582303	607644	649098	595129	672696	739500	669413	664591	566468	524694	680542	808955	514133	868701	849614	436383	591260	716022	828164	550291	806518	862566	610117	668490	783306	688911	867952	683657	550578	910830	526288	675630
2_88	5	2.73984	336.096	547093	434305	318008	451458	238167	341225	362488	264759	355374	455702	272065	512141	333886	422915	396595	287312	164693	232499	206275	210619	142924	287867	162612	100635	118030	138352	143811	209960	144638	237870	139091	102270	273035	312758	231854	95440.2	135598	157873	102558	36367	103045	140159	151021	209952	198738	159836
2_89	2	2.80483	238.092	384490	325124	384490	281826	300854	293987	299498	238949	246651	269358	280924	274233	253579	336723	261459	263137	227791	259500	222287	217620	211819	234039	229953	226379	167573	207598	267617	239748	294387	302150	211677	188589	244564	284881	234283	181514	257044	227925	220518	184200	201403	220267	190182	264197	247288	238677
2_90	3	2.91091	308.091	922269	631248	434889	634840	600184	543566	424667	675201	510182	528662	335702	522330	499157	366210	466723	445354	483136	465067	641714	604863	677397	611525	606598	319024	922269	487912	324766	535218	427549	409441	601861	577790	468678	343043	509021	499014	364793	529753	491539	490977	676449	439387	541207	420042	408640	488572
2_91	2	2.98027	157.021	109733	42482.1	45453.6	44501.4	63540	51262.5	74680.4	48518.8	61449.5	74768.5	35006	58779.3	71097.4	109733	66707.8	67261.9	31611.7	68436.8	64216	46458.2	35154.5	54384.4	50076.9	25314.8	0	30126.7	28594	35305.2	75326.5	26441.1	37594.7	17350.3	58349.3	45489.8	73221.4	29501	37668.1	31207.6	26569.8	21414.7	24935.5	27911.9	34813.2	53087	32690.9	33063.5
2_92	3	3.03738	524.197	62979.6	4507	4591	2680	3823	8414	3232	11368	2650	2760	13422.4	4288.88	2465	2544	5157.36	2311	7374	0	7016	6227.57	26122.4	8289	2649	5638	62979.6	21863.1	8178	4913	0	2914	13005.8	12497.2	3434	4306	0	7255	0	2023	5407	9344	10077	3825	11831.6	1452	2087	0
2_93	3	3.05417	274.092	196869	15295	2640.69	5573.07	10549.4	10986.5	11103.3	11164.9	11055.7	15007.3	16646.2	12126.8	13140.7	4538	11829	6173.1	8116.77	4374	11254.1	16018.3	22828.6	13743	15666.8	12139	25268.8	14031.4	4400.32	15113.5	4078	3847	20363.6	29597.6	10846.5	6313	7251.23	27242.1	4107	1970	13230	23782.1	31542.5	13582.2	19166.8	4380	12255.8	5967
2_94	3	2.98774	952.241	70009.9	0	0	0	17680	0	0	8471.2	0	0	0	0	0	0	0	0	0	0	0	0	0	18790	15109.9	11988.1	11010	0	0	0	0	0	0	6545.13	0	3089	0	0	1910	0	1964.12	15416.4	2171.71	0	3930.2	0	0	0
2_95	3	3.11664	210.061	7.28146e+06	7.28146e+06	6.45332e+06	6.04605e+06	6.29042e+06	4.32565e+06	4.69036e+06	3.894e+06	4.66094e+06	5.08142e+06	2.97097e+06	5.74313e+06	4.56742e+06	4.688e+06	4.32583e+06	4.61263e+06	3.65053e+06	4.51013e+06	3.68205e+06	3.73279e+06	3.20952e+06	3.57456e+06	3.44736e+06	2.17042e+06	2.24502e+06	2.63647e+06	2.74612e+06	3.44391e+06	4.56376e+06	3.31293e+06	3.20422e+06	2.85523e+06	3.63685e+06	3.19373e+06	3.87764e+06	2.55334e+06	3.46569e+06	2.84673e+06	2.92216e+06	1.89988e+06	3.15449e+06	3.11868e+06	2.58271e+06	3.48268e+06	3.4488e+06	2.79532e+06
2_96	3	3.12973	133.105	8.09617e+06	2.23728e+06	2.69786e+06	1.43101e+06	1.94422e+06	2.78343e+06	1.3533e+06	4.18589e+06	2.09511e+06	1.65211e+06	3.88529e+06	1.71507e+06	1.69916e+06	1.33096e+06	1.67581e+06	998685	3.21178e+06	1.27289e+06	2.60229e+06	2.06456e+06	3.27103e+06	2.63482e+06	2.57003e+06	4.58602e+06	6.8108e+06	3.20652e+06	3.98036e+06	1.84735e+06	1.09287e+06	3.34301e+06	3.13722e+06	5.0452e+06	1.46085e+06	2.47532e+06	1.2826e+06	2.62347e+06	2.08496e+06	2.85564e+06	2.66858e+06	4.0409e+06	2.60485e+06	2.4568e+06	3.4681e+06	1.12705e+06	1.68957e+06	2.96001e+06
2_97	3	3.13422	333.098	105993	0	0	0	14123	0	0	6216.06	26786	15613.7	0	17387.1	21399	21586.4	20185	16215.3	18864.7	14759	0	26522.2	15351.7	5627.23	9471.29	5431.94	10806	20961.7	12349.7	37466.9	11089.6	21290.3	13221.1	31845.3	61366.1	7585.08	33823	32427.7	52214.8	50415.6	50490.3	16560.8	53706.1	18114.3	10445.8	55816.9	29694.4	20000.6
2_101	2	4.01154	131.053	375974	0	3122	0	0	0	0	0	5954	0	0	0	5294	0	0	0	0	0	0	0	0	0	0	8350	16647	3963	0	3778	0	0	0	11312	0	0	0	4907	0	0	5628	10820	13920	0	7109	0	0	2512
2_102	2	3.37573	247.096	16425.4	12842.7	11360.2	9548.74	6100.04	8047.81	0	7201.81	11760.4	1532.7	7613.12	1439.31	6787.63	0	2361	1409	4012.01	0	1751	4581.42	8501.39	3142.33	1206	1740	0	4162.79	0	2744.59	0	0	3219	4303.03	0	0	0	0	0	0	3780.24	4497.47	2018	1640	0	0	1363	0
2_103	2	3.63976	188.055	296723	100985	216873	194385	170779	161721	144186	136384	152941	144223	129592	141625	152995	132244	124343	93276.6	233184	73091	192348	105792	204117	122939	122273	125831	203939	181899	131637	160566	96886	150952	184124	129983	137183	133751	215506	101555	156130	167182	145011	105465	213538	76134	171063	115350	167557	133725
2_104	2	3.9617	261.001	8071.1	0	0	0	0	0	0	0	1259	1239	0	0	1764	1659	3206.26	0	3325.12	0	1681	1457	0	1887	4555.16	0	5636.49	1559	1863	4131.51	5400.34	4699	1084.87	1802	1589	4427.9	5527.72	2086	4349.92	5912.18	5828.2	3769.62	3701	4357.89	2070	1921.3	3990.37	3996
2_105	2	4.23608	131.053	16362.4	0	0	0	1856	0	0	0	0	1794	0	0	3003	3601	0	0	3937	3057	0	0	4584	0	0	0	16362.4	0	0	0	0	0	3312	0	0	0	0	0	0	0	0	0	11167.2	0	0	0	2587	0
2_106	2	4.7657	209.092	133374	67188.2	81301.1	79815.9	58631.8	33543	32292	33553.8	111938	69652.3	44758	21747.3	105462	52863.4	64577.7	41608	81535.7	51918.3	68935	37989.1	43106	66791.9	45359.3	18455	133374	40074.1	38401.4	50652	41290.7	55915.3	39586.5	49507.4	63536.6	58106.6	55183.7	27630.2	27353	41153.1	65757.4	25140.8	103529	79956.5	77544.9	22028.3	49897.7	49032
2_107	2	4.79448	393.432	14027.7	0	2004.9	0	0	0	0	0	0	0	0	0	0	7572.98	4118.75	0	0	0	0	0	0	0	0	0	0	0	0	0	0	0	0	0	0	0	0	0	0	0	0	0	0	0	0	0	0	0
2_108	2	4.79065	535.417	16024.6	0	0	0	0	0	0	0	0	0	0	0	0	0	0	0	0	0	0	0	0	0	0	0	0	0	0	0	0	0	0	0	0	0	0	0	0	0	0	0	0	0	0	0	0	0
2_109	7	4.84307	199.03	226740	0	5571.37	8557.89	9048.75	0	9504.77	0	0	13280.2	0	3862.57	3465.19	0	0	0	2551.19	0	0	12766.1	5262.42	11251.8	0	0	6664.77	5784.03	6323.8	0	24292.1	0	11553.2	226740	7043.95	3928.29	0	0	0	0	5638.94	25492.8	0	0	0	0	1450.73	1798.14
2_110	4	4.84053	199.008	96710.5	34842.1	96710.5	0	0	0	0	0	24972.4	0	0	5350.66	0	0	0	1063.39	0	0	0	0	0	1874	0	3434	0	0	0	0	0	0	0	0	1738	0	0	0	0	0	0	0	0	0	0	4700.51	0	1598.05
2_112	5	4.82221	161.044	145312	1040.3	0	0	0	0	0	0	0	0	2805.28	4303.66	1378.1	1537.07	0	0	0	1192.95	1387.07	0	4770.9	1103.61	1245.44	0	0	0	0	1169.09	77572.3	2741.44	2679.4	2089.98	1002.31	2184.52	88649.6	3125.33	5439.06	4113.76	1476.4	2464.98	5025.93	98817.2	1041.21	81242.2	6791.8	6484.69
2_114	2	4.83499	198.97	65945.9	0	0	0	0	0	0	1630	0	0	0	0	0	0	0	0	0	0	31276.3	0	0	0	0	0	0	0	65945.9	0	0	0	0	0	0	0	0	0	0	0	0	0	2199	0	0	0	0	0
2_115	6	4.83351	199.069	120183	0	0	0	0	0	0	0	0	0	120183	0	1637	0	0	0	2836.26	0	0	0	0	0	2011.44	0	8417.43	1887	0	0	0	0	5609.36	0	1641.41	1783.24	0	0	0	0	0	2387.26	0	0	0	0	2565.82	4024.89
2_116	6	4.86312	198.912	138273	0	4265.92	0	0	12950.1	1999.13	0	0	0	0	0	0	1853.16	0	0	0	0	1460.91	0	0	0	0	138273	21501.6	0	0	0	0	0	8761.48	0	0	0	0	0	0	47011.2	0	0	16509.4	0	0	0	7755.83	0
2_117	5	4.84754	195.765	95039.2	0	0	0	4556.01	6206.79	2291.06	8586.67	4118.89	0	0	0	0	0	0	0	0	0	0	0	4734.74	0	0	21486.7	0	0	0	0	0	2080.91	5267.8	0	0	0	1668.25	9659.81	2822.87	6453.59	8795.44	0	0	0	11001.9	0	0	1859.35
2_118	2	4.91968	199.05	46854.4	0	0	0	0	0	0	0	0	0	0	0	0	0	0	0	5248.71	0	6557.56	1364.02	0	0	0	0	0	0	10155.9	0	0	0	0	0	0	0	0	0	0	0	0	1563.97	0	0	0	0	0	0
2_119	3	4.83942	198.87	89161.2	1464.73	0	0	0	0	4345.17	0	0	0	0	0	0	0	0	2258.32	0	0	0	4916.36	7735.25	0	0	0	0	0	0	0	0	0	0	0	0	0	16064.4	0	0	0	0	9619.01	0	0	0	0	0	0
2_121	2	5.38987	251.139	1.83801e+06	378183	193619	70984.9	896644	137434	132347	262304	154513	356183	35250	446565	160375	67725.9	69217.9	215389	176763	121275	178300	125361	197073	117880	5641.99	357917	392249	1.83801e+06	100553	359306	62969.9	56554	225410	194551	96038.9	133562	192307	768056	184086	196908	237632	461416	269473	107057	265756	608362	334288	112466
2_123	9	6.18019	157.039	102749	7327.1	8546.1	9405.35	9357.51	8593.45	40456.4	26406.8	30930.4	30190.8	33544.6	33112.2	33919.6	23801.7	32313.1	52744.7	8554.6	48897	16300.8	17339.7	43312.3	13948.9	32969.9	12106.3	18123.3	17809.2	47818.7	58635.4	57535.2	72769	13087.9	21599.1	32932.5	16899.3	102749	14662	33784.7	47284.5	44224.5	7990.09	38776.7	17915.8	20469.6	45235.8	15249.5	56417
2_125	2	6.69411	133.028	11599.8	0	0	0	0	0	0	0	0	0	0	0	0	0	0	0	0	0	0	1728	0	1098	0	1320	11599.8	0	0	0	0	0	1599	0	0	0	0	2009	0	0	0	1917	1843.38	0	0	0	0	0
2_126	3	6.73872	482.187	38813.1	14704.2	6357.52	12421.6	11953.7	1805.73	2134	15797.7	11847.9	15196	1289	7316.62	12112.4	5830.2	12577.2	16459	9984.1	15013.7	7723.22	12519.1	9864.22	4606	1679.35	1867	38813.1	8232.48	2805.29	15621	13627	10371.5	11034.4	2960	7546.53	4160.98	10163.9	6135.58	19407.6	4759.56	13419.9	1459.13	23973	8226.12	8361.43	13210.3	16830.6	10904.1
2_127	2	6.90354	192.065	19350.4	5933.59	17500.4	8958.83	8622.72	19350.4	7063.68	5271	3337	5682.8	4955	1935	3125	4187	5633.32	1016.03	6232.24	4915.94	2922	10791.5	1037.28	2010	4454.47	4507	6203	11778.5	11158.6	2458	8397.08	3702	3295	4805	2997	3785.91	2856	3833.9	10479.5	4778.39	8670.56	9568.42	5876.21	3280	1589	7192	6028.28	2876
2_128	3	7.46854	228.879	23510.8	0	0	0	0	0	0	0	0	0	0	0	11825.6	0	6064.99	1011.7	0	0	0	0	0	0	0	0	0	0	0	0	0	0	0	0	0	0	0	0	0	0	0	0	0	0	0	0	0	0
2_129	3	7.46307	198.997	33800	0	0	0	0	33800	0	0	0	0	6215.63	0	0	0	0	0	0	0	0	0	0	0	0	0	0	33398.6	0	0	0	0	19951	0	3081.15	0	0	0	0	2791.13	0	0	0	0	0	0	0	25350.6
2_130	2	7.50347	195.874	17664.8	7903.13	14150.6	0	0	0	0	0	17664.8	0	0	0	0	0	0	0	0	0	0	0	0	0	0	0	0	0	0	0	0	0	0	0	0	0	0	0	0	0	0	0	0	0	0	0	0	0
2_131	3	7.48975	198.925	81349.2	0	4946	0	0	0	0	0	0	0	0	0	0	0	0	0	0	0	0	0	0	34406.6	0	33378.2	0	0	0	6480	0	0	0	0	5019	0	0	0	0	0	0	0	9460.97	0	0	10170.7	0	0
2_132	2	7.47891	198.948	34879.8	0	0	0	0	0	3702.19	0	0	0	0	0	0	0	0	0	0	14255	0	0	34879.8	0	0	0	0	0	0	0	0	0	0	0	0	0	0	0	0	0	0	0	0	0	0	0	0	0
2_133	2	7.54701	198.991	61817.8	0	0	0	0	0	0	6538.52	0	0	0	0	0	0	0	0	0	0	0	0	0	0	0	0	61817.8	0	0	0	0	19103.5	0	0	0	0	0	0	0	0	0	0	0	1977.56	0	0	17155.1	7695.59
2_134	2	7.40774	195.73	11843.9	0	0	0	0	0	0	0	0	0	0	0	0	0	0	0	0	0	0	0	1233.45	0	0	0	0	0	0	0	0	0	0	0	0	0	0	0	0	0	0	0	0	0	0	0	0	0
2_135	2	7.73402	131.081	20406.8	0	0	0	0	0	0	0	0	0	0	0	0	0	0	0	0	0	0	0	0	0	0	2313.88	10725.6	0	0	6081	0	0	0	8776.42	0	0	0	1131.34	0	0	0	0	0	0	0	0	0	0
2_136	2	8.14497	296.106	6189.72	0	0	0	0	0	0	0	0	0	0	0	0	0	0	0	0	0	4610.81	0	0	3555.09	0	0	0	0	0	0	0	0	0	0	0	0	0	0	0	0	0	0	0	0	6189.72	0	0	0
2_137	2	8.36332	984.355	11987.6	1247	1056	0	1019	1940	0	2510	4338.59	8264.78	1435	1211	4755.79	2361	4207.81	0	7197.66	0	0	1249	5037.87	1402	0	4852.75	7453.74	1035	5510.44	1897	0	0	0	0	5250.95	2251	1307	5356.48	0	1003	1719	0	2296	1390	0	1912	1510.39	1651
2_138	3	8.50806	292.103	209195	37353.6	95860.3	43094.2	42773.1	65776.8	26989.1	98547.5	23644	25999.1	55745.6	51039.2	25326.6	27028.9	32434.1	17181.1	69284.6	19839.3	71712.5	53219.7	56596.5	66567.6	54507.9	80274	109596	41064.8	110384	27755.1	15559.4	65559.5	54507.3	56156.1	24580.7	74268.8	16376	40111	50563.3	76584.6	39097.8	48846.7	32313.4	42301.3	61866.5	16349.2	42250.7	65483.1
2_139	3	8.51631	183.065	21385.5	0	0	0	0	0	0	0	0	0	0	1455.71	0	0	0	0	0	0	0	0	0	0	0	0	1144.55	1928.4	1487.42	0	1477.51	0	0	0	0	0	0	17090.9	0	0	0	2029.47	0	0	0	0	0	0
2_140	2	8.57346	382.062	6919.24	0	0	0	0	0	0	0	0	0	0	0	0	0	0	0	0	0	0	0	0	0	0	0	1270.75	6919.24	0	0	0	0	0	0	0	0	0	0	0	0	0	0	0	0	0	0	0	0
2_142	2	9.09219	190.554	16341.1	1034	0	0	0	0	0	3366.9	0	0	0	3708.64	0	0	0	0	0	0	10330.9	4736.62	0	13523.2	0	0	0	0	0	0	0	0	0	0	1394.58	0	0	0	6158.28	8243.59	13516.7	0	0	0	16054	0	0	8196.08
2_143	2	10.1439	360.129	42545.3	9187.82	13310.1	8243.33	23218.8	0	1559.37	24501.7	12758.7	19324.3	9026.42	8955.16	11386.2	12272.3	15339.8	2977.16	18089.4	2993.19	10766.8	1251.82	7445	7671.11	2727.69	15478.9	9862.92	7158	22353.4	3333.59	16932.6	3724	11432	11625.4	12634.2	5890.89	12714.9	11693.7	14384.5	7027.9	2111	13150.9	18350.8	3904.8	8641.42	0	3916.06	3742.41
2_145	2	10.2907	658.155	11751.4	0	0	0	1180.2	0	0	0	0	0	0	0	0	0	0	0	0	0	0	0	0	0	0	0	0	0	0	0	0	0	0	0	0	0	0	0	0	0	0	0	5168.49	0	0	0	11751.4	0
2_146	2	10.4328	301.092	25901.7	6627.24	10890.5	10081.8	11743.8	17007.7	10957.9	13447.8	1797.61	2512.58	5790.04	2612	5632.53	0	3061	4490	7561	5999.68	0	2582	2802.64	8799.42	7798.77	6144.29	5041.2	9902.4	5415.92	8990.61	3194	1955	12071.9	2296.24	5305.88	1913.05	1793.73	2987	7775.76	4250	8488.89	3131.43	10550.6	1855	11042.1	3414.42	4246	6329.33
2_148	3	10.6074	272.091	6674.07	0	0	0	0	0	0	0	0	0	0	0	0	0	0	0	0	0	0	0	2323.69	0	0	0	6674.07	0	0	0	0	0	0	0	0	0	0	0	0	0	0	1134.75	1168.27	0	0	0	0	0
2_149	2	11.4912	333.095	18960	0	0	0	1250.6	0	0	1572.24	0	0	0	0	0	0	0	0	1844.94	0	0	0	3348.71	0	1976.79	0	18960	0	0	1492.33	0	0	1777.01	3122.9	0	0	3283.85	0	0	0	0	0	1600.21	0	0	0	0	0
2_150	2	11.4404	217.155	65827.5	5006	12913	0	1849	0	1996	2055	0	0	21024	1904	0	8117	0	0	0	1888	4513	0	0	0	0	11069	0	0	13352	2030	0	28776.6	0	1425	0	63869.2	0	1555	0	1302	1314	0	1517	2414	2157	1108	4706	0
2_151	2	11.2322	145.042	5482.42	0	0	0	0	0	0	0	0	0	0	0	0	0	0	0	0	0	0	0	4664.11	0	0	0	5482.42	0	0	0	0	0	0	0	0	0	0	1018.86	0	0	0	1137.47	0	0	0	0	0	0
2_152	3	11.3408	199.207	11652	0	0	0	0	0	0	0	0	0	0	0	0	0	1508.38	0	0	0	0	0	0	0	0	0	0	0	0	0	0	0	0	0	0	0	0	0	0	0	0	0	0	0	0	0	0	0
2_154	3	12.1966	340.197	8981.47	0	0	0	0	0	0	0	0	0	0	0	0	0	0	0	0	0	0	0	0	0	0	0	8981.47	0	0	0	0	0	1308.63	0	0	0	0	0	0	0	0	0	0	0	0	0	0	0
2_155	4	12.2987	199.016	35206	0	0	0	0	0	0	0	0	0	0	1594.12	0	0	2729.73	0	0	0	0	0	0	0	1471.49	1207.34	0	35206	0	0	0	0	0	0	0	0	0	0	0	0	0	0	2800.42	0	0	0	0	0
2_159	2	12.2497	198.912	15680.3	0	0	0	0	0	0	0	0	0	0	0	0	0	0	0	0	0	0	0	0	0	0	0	0	0	0	0	0	2135	2153	0	2857	0	0	0	0	10359.7	0	0	0	15680.3	2039.61	0	1735	0
2_160	2	12.2831	398.144	25433.5	4278.7	4402.12	4592.52	6645.76	4419.35	5934.88	4807.8	3980.19	5702.38	0	5803.8	4885.3	4458.57	5680.38	0	4070.12	3511.37	4787.7	4796.31	3571.64	4892.95	4836.5	5241.22	4591.57	25433.5	3219.55	4957.05	7414.29	3914.17	3922.78	3341.06	6558.7	4737.95	3709.42	9250	5679.42	4607.83	3787.87	4165.8	6093.7	6832.33	6452.49	5501.46	4546.6	4001.23
2_161	2	12.828	551.123	8434.5	0	0	0	0	0	0	0	0	0	0	0	0	0	0	0	0	0	0	0	0	0	0	1167.34	0	8434.5	0	0	0	0	0	0	0	0	0	0	0	0	0	0	0	0	0	0	0	0
2_162	2	12.8903	190.05	98596.7	30088.2	13949.3	9773	5315	0	16671.2	35944.1	2097	0	0	40224.3	0	3002	1737	3615	9077	0	9269	25490.5	19730.2	8238	0	9031	80978.5	0	48195.6	29902.4	60660.7	10443	9443	40334.1	0	0	19156.1	25260.7	68326.8	4608	32052.1	7546	1399	35244.6	12699	8666	70726	12297
2_163	2	13.2691	254.139	8675.24	1085	3511.87	1888	1634	0	0	0	0	0	0	0	0	0	0	0	0	0	0	0	0	0	0	0	1219	1757	4053.17	0	0	0	0	0	0	0	0	0	0	0	1587	0	0	0	0	0	0	0
2_164	2	13.3081	314.199	13946.7	1449	0	3901	0	1068	0	0	0	0	0	0	0	0	0	0	0	0	0	0	0	0	0	0	2301	0	0	0	1612	0	1738.78	0	0	0	0	0	0	1101	3753.93	2287	0	0	0	0	0	3146
2_165	3	13.7335	295.102	59725.8	2772.09	2043.11	0	2320.82	2551.91	2021.29	6285.46	10431.3	15914.1	2708.61	1269	11931.4	9028.93	14994	0	7109.92	1847.73	46971.8	1192.15	7448.87	35659.8	4285.58	3454.65	10122.1	3260.06	1464	2233.54	0	3902.41	2775.06	2400.16	23479.8	11481.9	4448.6	1675.15	5693.02	5052.28	3935.9	1145.53	3961.26	3299.73	59725.8	3156.36	4212.19	1235
2_166	2	13.7852	306.118	131426	16635.4	28453	11468	21577.4	30289.1	16276.7	63436.7	15547.5	10402	25996	27510.1	13169.4	10033	12616.5	8580	40763.4	15857.5	31038.9	20843.7	21643	32350.7	27433.6	37217.6	57952.2	20738.9	61176.8	18195.2	14908	30520.1	27751.6	38619	7050	30758.4	16551.8	20323.8	23568.4	38858	19853	24518.3	13040.3	23613.5	28591.1	9693	18067.9	32968.8
2_167	2	13.848	198.91	8865.1	0	0	0	0	0	0	0	0	0	0	0	0	0	0	0	0	0	0	0	0	0	0	0	0	0	0	0	0	0	0	0	1519	0	0	2298.96	0	0	0	0	0	8865.1	8000.74	0	1585	0
2_168	2	15.088	445.161	18637.3	0	1403.7	4889.45	11610.8	3317.31	0	0	0	1174	0	0	0	0	1421	4394.04	0	0	0	0	1819	0	1762	0	14445	18637.3	0	1804	0	1566	1455.07	0	1023	0	0	0	0	5298.12	0	0	4177.88	1586	0	0	0	4629.66
2_169	2	15.0147	155.61	27832.4	0	0	0	0	0	0	0	0	0	0	0	0	0	0	1331	1703	0	4446.45	0	0	0	0	0	0	0	0	0	4783	0	0	2174	1403	0	0	1179	0	0	0	0	0	0	4301	0	0	0
2_171	2	15.5712	357.118	22327	0	0	0	0	0	0	9283.6	0	0	0	0	0	0	0	0	0	0	5257.45	0	8929.92	3214.59	0	0	8077.71	8935.23	0	0	0	0	2670.52	6112.12	0	0	0	7389.5	0	1174	0	0	0	0	6506.78	0	0	0
2_172	2	15.5889	462.139	454706	21022.2	82696.8	25000	147529	111474	100777	169207	64032.5	57105.8	22400.1	43914.3	71392.2	70963.3	108617	20939.2	81000.9	21547.2	53632.9	35295.6	59173.7	71695.2	226218	41384.4	59424.7	40497.4	142069	107303	100490	100012	20392.2	74394.1	86112.7	34949.6	59790.7	164441	67478.4	176687	80460.9	46506.2	22710.1	25590	47158.2	98298.2	49226.1	122092
2_173	2	15.698	218.102	120520	25778.1	14011	7721	14233	14548.1	0	34041.6	0	4401	26878	31240.5	0	0	4635	2246	13092	2815	6668	9959	31596.5	17891.6	12419	17444.3	22229	0	28973.7	8523	11128	7195	16317	40858.6	4032	18226.5	5113	13349	8026	10567	32001	18997	20418.5	15369	24080.1	2763	6536	0
2_174	4	15.7648	519.243	116494	8865.56	3721.75	8974.15	0	30692.9	0	18031	0	8152.85	3037.65	29992.3	7787.81	2163.64	11166.7	3020.75	20063	3579.56	2375.44	8478.68	11524.5	0	19974.5	10882	61549.8	83236.2	5984.73	10486.1	36883	0	18518.3	26375.1	7071.34	1000.29	1131.54	6022.61	5301.73	0	38142.3	27143.9	27135.4	116494	4110.53	24296.3	37494.1	0
2_175	2	15.3821	325.139	38159.7	11696	9965.1	30607.8	12277.4	0	5359.78	2674.08	18996.8	17461.1	0	0	15209	6350.93	14975.1	0	2577.19	0	0	4659.29	2335.94	0	2781.62	0	1438	0	0	28124.6	5650.44	6038.95	0	12332	13656.2	0	38159.7	0	13398.6	18630.3	3202.43	0	1362.23	1596	0	0	0	13179.5
2_176	2	15.8428	786.412	4221.78	0	0	0	0	0	0	0	0	0	0	0	0	0	0	0	0	0	0	0	4046.08	0	0	0	4221.78	0	0	0	0	0	0	0	0	0	0	0	0	0	0	0	0	0	0	0	0	0
2_177	2	15.8404	406.243	14499	3039.51	3134.82	5325.1	2098.78	1480.2	1676.54	4088.9	0	0	0	0	0	0	0	0	0	0	0	0	3680.01	0	0	0	1565	0	0	0	0	0	0	0	0	0	0	0	0	1022	0	0	3046.18	0	0	0	0	0
2_178	2	15.9213	211.574	6439.88	0	0	0	0	0	0	0	0	0	0	0	0	0	0	0	0	0	0	0	4200.9	3507.4	0	0	1619	0	0	0	0	1259.21	0	1486.38	0	4976.78	0	0	0	0	0	0	0	0	1632	0	3710.15	1323.84
2_179	3	15.8891	295.157	35750.4	12651.5	0	19889.6	5174.29	7745.38	4607.45	5648.44	0	3190.13	0	4109.98	1603.81	0	0	6089.2	0	5314.61	0	11630.2	14696.7	1408.93	6010.73	0	29525.5	2876.35	0	6655.74	11688.9	0	7792.22	1023.14	0	0	4223.08	10365.8	7113.62	5995.95	9558.01	12669.4	7068.97	5445.21	0	1223.13	1994.57	8998.58
2_181	2	16.0487	353.087	5076.46	0	1131	0	0	0	0	0	0	0	0	0	0	0	0	0	0	0	3402.04	0	0	3381.25	0	0	4474.61	1030	0	0	0	2608.84	0	0	0	1894	0	0	0	0	0	0	0	0	3231.76	0	0	0
2_182	2	16.1834	492.15	204448	8508	14114	6153	52012.4	36123.7	26273.1	56152.1	28495.1	35082.9	3518	24637.2	38097.8	28751.1	55083.2	39781.7	30647	44476.7	10056.8	4823	38608.7	13204.6	23167.3	9566.71	14913.5	6470.77	38043.8	23819.1	27470	30429	7164	13762.5	33243	5068	26468.1	33458.9	56007.2	29513	25706.1	8128.8	17362.4	10038.7	10776.7	77935.5	11738.6	18684.3
2_184	3	16.9153	357.118	40026	1564	1261	1869	3473	1047	4470	22173.3	2319	0	2030	0	1974	0	3201	0	1762	0	7106	0	17114.6	4598	3365	3038	13105.7	16590.6	0	2572	0	0	3661	15473.8	0	0	0	12597	0	1949	2823	4444	1326	2301	9322.06	0	0	1526
2_186	2	18.4608	282.157	17682.9	0	0	0	0	0	0	0	0	0	0	0	0	0	0	0	0	0	0	0	0	0	0	0	0	0	0	0	0	0	0	0	0	0	0	0	0	0	0	0	0	0	0	0	0	0
2_187	3	18.7917	1160.4	17586.8	0	3948.16	1154.62	1215.7	4028.24	1299.44	4613.39	1496.48	3693.05	0	1774.29	1836.36	1733.9	2216.64	0	6425.18	0	4627.75	0	0	5065.11	7152.53	0	1072.85	1607.8	6399.54	4442.46	3544.59	4440.29	0	0	1522	10707.4	3295.8	1656.07	2498.53	7459.85	1022.61	0	3133.26	0	1491.55	2153.58	6126.2	3918.42
2_188	2	18.7417	195.828	7258.75	0	0	0	0	0	3766.43	0	0	0	0	0	0	0	0	0	0	0	7258.75	0	1616.22	0	0	0	0	0	0	0	0	0	0	0	0	0	0	0	0	0	2101.28	0	0	0	0	0	0	0
2_189	2	18.8896	911.242	8100.32	0	0	0	0	0	0	0	0	0	0	0	0	0	0	0	0	0	0	0	0	0	0	0	0	2440.18	2471.7	0	0	0	0	0	0	0	0	0	0	0	0	0	0	0	0	0	0	0
2_190	2	19.1788	462.16	42907.1	7991	42907.1	0	19840.7	7825	4513	20588	3498	2286	16125	25975	4052	4522	5232	0	9556.1	3352	1133.64	3386	0	6126	4456	9923.76	20280.9	0	24552.7	7657.2	4015	10050	1755	13983.6	3054	4844	4246	4546	4997	8306	9481.24	4487	3194	1243	9467.03	3702	4119	10468
2_191	5	19.9714	249.112	106890	1094.19	0	0	13740.5	10454.2	5732.35	4224.09	3168.69	2001.36	0	1314.98	4138.16	3221.04	7216.87	8248.73	1300.04	0	1348.18	12254.8	1260.19	1748.33	2665.83	0	106890	1324.94	1539.13	11150	10338.7	2159.76	3402.3	1120	3269.52	0	1101.8	1471.38	6232.62	2705.67	2674.79	0	16492.8	0	0	3138.02	0	4452.25
2_192	2	19.9012	347.178	15977.6	0	0	0	0	0	0	0	0	0	0	1861	0	0	0	4258.58	2022	3403.52	15977.6	0	0	0	0	0	4304.55	2909.21	0	0	0	0	0	1513	0	9756.93	1396	0	0	0	1022	0	2116	1371.23	13901.4	0	0	0
2_193	2	21.2923	266.664	45047.1	0	0	0	0	0	0	0	0	0	0	0	0	0	0	0	0	0	0	0	0	2503.55	0	0	0	0	0	0	0	0	0	0	0	0	0	0	0	1953	0	14389.9	0	0	0	0	0	1805
2_194	2	21.3384	952.344	14718.1	0	1860	0	0	1024	0	2675	0	0	0	0	1288	4968.96	1660	0	1964	0	0	0	0	0	0	0	0	1933	1481.32	0	3386.54	2636	0	0	0	0	1692	0	1186	1204.25	0	0	1602	0	0	0	0	1259
2_195	2	22.1106	533.259	12708.4	0	0	0	1309	1256	1164	0	0	0	0	1830	0	0	0	0	0	0	0	0	1211	0	0	0	3113	1912	1345	0	0	0	0	0	0	0	0	0	0	0	2698	0	0	0	0	0	0	0
2_196	3	22.6712	417.175	29060.9	0	19878.9	26693.7	0	0	0	0	0	0	0	0	0	0	0	1744	2667.68	4314.28	3574.75	0	0	2027	0	0	9646.28	5102.9	0	9804.13	5121.25	9241.72	7238.28	2280.4	0	0	9133.18	1002.59	14030.4	2883.92	29060.9	0	0	12239.4	4916.05	15313.9	0	8597.71
2_197	2	22.7909	253.143	10575.4	0	0	0	0	0	0	1958	0	0	0	0	0	0	0	0	0	0	0	0	0	0	1312	0	1934	0	0	2028	1398	0	3857.54	5153	0	0	1209	3669.36	0	0	0	0	3098.22	4259.05	0	1446	0	0
2_198	2	23.2273	512.206	30354.2	3185	1460	1684	3714	3257	0	0	1541	1889	0	2100	2152	1482	2097	0	3485	0	0	10567.9	8097.3	0	0	3837	0	3274	0	2752	1214	0	2452	0	2289	0	2609	2190	0	0	4955	7427.59	30354.2	1818	0	0	0	0
2_199	2	23.3991	535.275	35414.5	1339.23	11581	15837.5	32066.4	30858.9	13487.9	1591.99	1197.18	32616.9	9742	6819.72	5388	0	9088.86	0	14615	988.505	4018	5551.82	35414.5	1548.89	6126	20602.5	16178.5	19414.7	0	8330.49	8298.32	1950.56	9104.74	10261.2	14955.3	7893.65	9920.53	15106.8	15548.4	10601	7545.3	15596	11472.7	3514	0	9519.21	4142	12420.2
2_200	2	23.5214	219.101	18090.8	1331.22	3566.23	0	8003.93	1375.59	0	1625.07	0	0	0	3555.83	0	0	0	0	0	0	0	1585.63	0	0	0	0	18090.8	0	0	2224.62	0	0	9672.54	0	0	0	0	0	5653.19	0	1748.33	0	3118.01	0	0	0	2665.4	0
2_202	2	23.6596	193.086	22426.5	3698.46	1238	1009	3486.55	4170.54	0	7131.03	0	0	2077	1458	0	0	1139	3363.93	9600.91	2078	0	2397	4532	0	0	0	17669.8	5481.71	3057	2076	0	2320	2060	6065.1	0	0	0	0	1307	2198	3062	0	10284.4	1019.25	0	2329	0	0
2_204	3	23.8098	177.055	211511	29121.2	15213.1	18194.5	109833	22418.7	7940.29	27690.4	37835	67938.6	86447	80612	42080.9	29373.1	57107.6	11978.9	164888	13076.9	32931.7	121570	24080.6	43492.2	24487.9	142250	137884	88669.8	16290.2	48563.1	13418.7	14898.3	110705	75519	62001.9	35548.4	21963.8	211511	32588.4	40316.8	54500.4	149528	40141.6	6865.2	46521.1	42825.7	50982.9	37636.1
2_206	2	23.9898	356.189	16808.3	0	0	0	16808.3	0	0	0	0	0	0	3959.5	0	0	0	0	0	0	0	2567.12	0	0	0	1937.01	0	0	0	1463.94	0	0	2036.4	0	0	0	0	0	0	0	0	2085.1	0	0	0	1132.99	0	0
2_207	5	24.05	503.248	121949	12877.6	21014.5	22448.6	0	35104.8	0	25091.3	2653.4	6723.81	3215.04	14121.1	3516.7	1288.99	4633.03	5164.9	18602.9	6045.07	10492.5	9694.74	12252.3	11559.7	8487.04	4659.82	121949	47155.8	17223.6	16399.8	14289.1	1488.44	7364.69	25727.5	3402.58	6382.45	2115.58	3839.2	16825.4	2418.23	72415.1	0	7452.15	63715.1	17893.4	6689.89	11542	2486.7
2_208	2	24.1476	429.173	8526.89	3576.85	1342.34	1871.47	3162.88	2336.29	1534.66	0	1123.66	0	0	4037.03	1123.66	0	1486.83	0	1132.45	0	0	0	2928.51	0	1117.81	0	3119.63	2599.75	0	1778.73	2812.43	3882.06	1622	3385.75	1342.34	0	0	0	0	5161.69	1492.69	1042.63	5712.17	1081.68	0	1597.14	0	5798.24
2_209	2	24.269	195.065	61805.1	11628.3	3201	10020.8	21216.6	7500.54	0	5021.51	8849.09	9068	26583.1	16900.3	6904.24	6567.84	12370.8	2716	29157.1	2632	4224	20832	10542.7	5132	3445	22596.9	28576.9	0	0	7448.05	2684	3025	21227.8	15449.3	2634.45	5221	0	23980.6	4638	9304.69	12537.8	30385.6	4868	0	6002	6789.58	0	13585.7
2_210	2	24.9767	570.254	17130.3	0	1075	0	2944	1249	1260	3262	4704.41	5965	0	0	7867.18	2550	10475.5	0	1469	0	1681	2475	0	1544	2136	0	17130.3	0	0	1267	0	0	1733	3884	4012	0	0	0	1856	1760	3173	0	1356	0	1179	1765	0	1296
2_211	2	24.9872	503.248	19807.8	1479.9	1681.79	2807.63	1003.51	1134.79	0	6673.91	0	0	0	7049.7	0	0	0	0	11493.8	0	0	1838.93	2161.17	0	0	0	4897.2	9092.25	4206.97	0	0	0	0	0	0	0	0	0	0	0	2697.24	0	1531.62	1655.94	0	0	0	0
2_212	2	25.1467	830.25	21244.6	0	1717	0	10677.8	0	5638.65	9492.26	1411	0	0	0	1074	0	2339	0	4732.91	0	3076	1504	2585	1408	0	0	4852.8	0	0	4262.7	0	0	0	5930.54	1423	0	0	4988	0	2425	1987	0	0	0	1837	1480	0	1369
2_213	3	25.3786	595.166	985479	12642.9	2561.64	6199.92	1515.87	0	7766.58	56422.7	0	0	0	0	0	0	0	3264.79	81062.1	2862.97	4062.48	0	0	1669.09	16234.3	1497.49	3955.72	985479	36451.5	0	1641.36	2039.22	1045.55	0	0	18692.4	2186.87	0	0	0	0	0	1383.4	42087.7	1348.54	0	1268.87	0
2_214	2	25.3798	936.285	17845.1	0	0	0	0	0	0	4434.85	0	0	0	0	0	0	0	0	7725.51	0	0	0	0	0	0	0	0	17845.1	2381	0	0	0	0	0	0	0	0	0	0	0	0	0	0	5208.41	0	0	0	0
2_215	2	25.5064	267.166	25883.4	0	0	0	0	1245.78	2640.08	0	0	0	0	0	0	0	0	2561.91	0	2209.18	5019.98	1439.24	0	1494.94	0	3695.33	8514.54	12209.2	1077	3489.16	3068.04	6991.95	3184.31	1644.43	1054.27	0	0	3496.98	3677.74	0	0	0	3304.49	0	3611.3	0	1680.58	1195.95
2_216	2	25.4529	725.207	89258.8	0	0	0	0	0	0	3873	0	0	0	1017.88	0	0	0	1029.7	5879.58	0	0	0	0	0	2963	0	0	89258.8	3613	0	0	0	0	0	0	1330	0	0	0	0	0	0	0	10900	0	0	0	0
2_217	4	25.6396	505.264	158625	21403.3	16516.5	26745.1	23708.3	117582	8166	45926.7	26475.3	100095	11038	24737.3	35636.3	10294.7	45867.8	12984.7	15580.6	13336.6	12681.6	61025.1	48577.4	18173.4	38275.7	84967.2	106804	83699.5	18205.5	78609.6	80901	0	67727.7	32133.6	31988.3	9041.75	7068.79	49853.4	35179.9	2821	48629.9	149469	17308.5	100619	14318.6	30951.1	75629.1	2642
2_218	2	25.7212	830.25	32531.6	0	2652.24	1135.82	12678.6	0	3900.06	11785.2	1283.66	0	0	0	1661.27	0	4023.86	0	2403.5	0	2015.9	2606.28	6673.87	1968.95	0	0	0	0	1465.47	2553.34	1369.57	0	0	6413.16	0	0	1726.2	7574.21	0	4087.88	2266.64	0	1156.79	0	0	0	0	2047.87
2_219	2	26.714	884.5	23163.1	0	0	0	3383.71	0	0	0	0	1568	0	1263	0	0	0	0	0	0	0	0	0	0	0	0	0	0	0	0	0	0	0	0	0	0	0	0	0	0	0	0	0	0	0	0	0	0
2_221	3	27.7686	545.296	12061.6	0	0	0	0	0	0	2432.43	0	0	0	0	0	0	0	0	1201.54	0	0	0	0	0	0	0	0	0	2789.49	0	1520.76	0	0	0	0	0	0	0	0	0	0	0	0	0	0	0	0	0
2_222	2	28.2981	884.5	22909.3	0	1609.59	0	0	0	1534.45	0	0	4892.05	0	0	0	0	0	0	0	0	0	0	0	0	0	0	0	0	0	0	0	0	0	0	0	0	0	0	0	0	0	0	1453.38	2195.89	0	0	0	0
2_223	2	28.5017	722.447	12700.4	1892.86	1337.53	0	0	1775.48	1604.84	0	0	0	0	6053.38	0	0	0	1037.67	1234.95	0	1157.02	0	6278.53	0	0	0	1222.12	0	0	0	1181.68	0	2096.06	0	0	2281.5	1405.59	2809.21	2187.79	1283.28	0	1682.76	1422.36	1831.71	0	0	1725.18	1146.17
2_224	2	29.0139	253.18	27915.6	0	0	0	27915.6	0	0	0	0	0	0	7046.14	0	0	0	0	0	0	0	0	0	0	0	0	0	0	0	0	0	0	1458	0	0	0	0	0	0	0	0	0	0	0	0	0	0	0
2_225	3	29.264	532.321	59287.9	0	0	0	9384.02	4856.41	0	11373	1903.34	1294.23	0	1860.46	1748.38	0	1027.2	1168.51	0	1379.99	7882.76	0	0	7920.78	0	0	1741.59	0	0	0	5021.28	0	0	0	2235	3887.49	0	0	0	0	0	0	0	5168.34	6157.89	3084.49	0	0
2_226	2	29.2711	235.574	4732.86	0	0	0	0	0	0	0	0	0	0	0	0	0	0	0	0	0	0	0	0	0	0	0	0	0	0	0	0	0	0	0	0	0	0	0	0	0	3822.54	2505.73	4732.86	979.568	0	0	0	0
2_227	2	29.4458	866.489	14760.1	3707.41	0	0	1376.35	2035.14	1950.38	4113.63	0	2058.26	0	1730.79	0	1205.87	0	2621.7	1105.7	3212.06	0	0	1126.89	0	0	0	3818.9	0	6300.64	0	0	0	0	0	0	1766.42	2207	1516.97	0	0	0	0	0	2904.87	0	3648.25	5685.52	0
2_228	4	29.6325	135.117	40099.5	16880.1	0	0	12733.7	0	1537	17475	2638	1622.33	0	1360	2963	0	2268.91	0	0	0	0	26306.3	0	0	0	1156.43	0	0	1736.6	5997.34	0	2498	0	0	2394.44	0	1556	0	0	1383.12	5761.89	6024.35	5674.78	0	0	0	0	1060.39
2_229	2	29.9941	539.314	5971.78	0	0	0	0	0	0	0	0	3853.79	0	1045	0	3043.44	1799.34	0	0	0	0	0	0	0	0	0	3958.27	0	0	0	0	0	0	0	1026	0	0	0	0	0	0	0	0	0	0	0	1270	0
2_230	2	30.1182	271.154	11393.3	0	0	0	10162.8	1054.49	0	4049.41	5800.92	6077.87	0	0	4509.06	3289.41	4009.52	0	1170.34	0	0	1225	4841.69	0	0	1818	11131.3	0	0	0	0	0	0	1050.53	5346.35	0	0	1517	1953	1194	4891.49	3620.79	0	4640.52	0	1990	0	1231
2_231	2	31.0348	1081.56	17133.4	0	0	0	1456	0	0	0	0	1448	5398.41	11750.3	0	0	0	1507	0	0	0	1317	0	0	0	2432	0	0	0	0	0	0	2950	1854	0	0	0	13294.9	0	0	0	5510.29	0	0	0	0	0	0
2_232	2	31.0363	720.432	6450.96	0	0	0	0	0	0	0	0	6450.96	0	0	0	0	1478.52	0	0	0	0	0	0	1012.56	0	0	0	0	0	0	0	0	0	0	3180.5	0	0	0	0	0	0	0	0	0	0	0	0	0
2_233	2	31.3135	457.285	9942.53	0	0	0	0	0	0	0	0	0	0	0	0	0	0	0	0	0	0	0	0	0	0	0	0	0	0	0	0	0	0	0	0	0	0	0	0	0	0	0	0	0	0	0	0	0
2_234	2	31.2943	1045.52	14525.5	0	1373.51	0	6535.82	3005.23	1579.58	0	3002.36	9206.68	4303.85	3120	5109.24	3659.9	2136	9103.43	6402.84	5905.75	3121.54	0	3426.7	6253.35	0	0	2188.22	6879.32	0	5723.32	0	1342.84	0	2708.38	4685.04	5631.42	0	8433.74	1040.92	1273.83	0	6895.86	0	3283	3113.16	4575.53	5624.3	0
2_235	4	31.5627	860.375	45329.9	0	0	0	0	0	0	0	0	0	0	0	2008.76	2500.88	0	2028.33	1974.18	0	0	0	0	0	0	0	5322.01	0	0	0	0	0	0	0	0	1286.22	0	6300.12	1667.89	0	0	1327.25	1038.14	0	0	3302.38	2981.68	0
2_236	2	31.5316	764.391	12987.4	0	0	0	1987.97	0	6952.87	0	0	0	1399.53	12987.4	0	0	0	0	0	0	0	0	0	0	0	0	0	1092.39	0	1451.22	3397.45	0	0	1114.26	0	0	0	0	0	0	0	0	0	0	0	0	0	0
2_237	5	31.6619	445.747	401788	0	994.791	0	0	0	0	18233.9	1904.41	0	0	30403.2	16520.9	24043.3	5721.89	108214	77434.5	0	0	2432.36	0	7439.81	0	1834.24	0	0	0	0	0	9550	10636.6	3484.86	49668.4	6424.63	20443.9	188216	126101	98565.6	112219	103504	145740	211844	66930.1	222577	205417	87249
2_238	4	31.7058	607.658	41393.9	0	0	0	1875.36	0	0	0	0	9334.74	0	1738.22	3040.64	6508.7	5511.35	6128.38	2755.85	0	0	0	0	0	0	1869.49	11720.9	0	3412.91	0	0	0	1073.42	0	16921.5	0	1089.5	13548.3	3723.03	0	0	0	1624.09	0	1452.67	14247.4	11542.3	0
2_239	2	31.7088	195.763	27360.9	0	0	0	0	0	0	0	0	0	0	0	0	0	0	1059	0	0	0	0	0	0	0	2572	0	0	0	0	0	0	0	0	0	2561	0	21893.6	0	0	0	0	0	0	0	0	0	0
2_242	2	31.8723	580.342	43014.6	3389.44	0	0	14669.4	4934.55	2049.3	1987	2878.59	33890.6	1211	10685.1	11445.5	13950	21049.1	14858.6	6252.41	1132.09	0	0	1541.37	4098.36	0	10007.6	34321.5	1464	4248.56	4015.76	2139.16	0	0	0	13689	4834.96	2887.38	0	0	0	0	0	0	0	1841	0	0	0
2_245	18	31.8925	869.508	1.10737e+07	3.61226e+06	2.23643e+06	1.35654e+06	7.74865e+06	3.73864e+06	3.38906e+06	3.87115e+06	3.89585e+06	1.01325e+07	2.25134e+06	6.75518e+06	5.65873e+06	6.12042e+06	7.76046e+06	5.96194e+06	4.90365e+06	4.5723e+06	1.63602e+06	1.91189e+06	3.22905e+06	3.19653e+06	1.9541e+06	4.90776e+06	1.02226e+07	3.16232e+06	4.06384e+06	3.29288e+06	2.90376e+06	2.70177e+06	2.2895e+06	1.65339e+06	8.5906e+06	2.38605e+06	265865	121048	67616.6	0	0	10556.2	0	20737.4	1852.69	478614	157021	0
2_248	3	31.8751	586.018	107046	8530.09	4070.83	0	48106.1	15219.6	9955.66	13565.2	13577	107046	4256.31	40427.2	24674.5	34685.4	48874.2	32633.6	25813.3	13683.7	3028.84	1920.83	9299.2	8231.41	2445.22	17597.2	94201.1	7916.36	17129.6	12425.8	8463.15	0	4482.57	0	0	11451.1	0	0	0	0	0	0	0	6930.6	0	0	0	0
2_251	2	32.1718	795.857	6933.4	0	0	0	6933.4	6686.97	0	0	0	0	0	1071	0	0	0	0	0	0	0	0	0	3514.8	0	0	0	0	0	0	0	0	0	0	0	0	0	0	0	0	0	0	0	0	0	0	0	0
2_253	2	32.1899	213.585	7543.25	0	0	0	0	0	0	0	0	0	0	0	0	0	0	0	0	0	0	0	0	1063.35	0	0	0	0	0	0	0	0	0	0	0	0	0	0	0	0	0	0	0	0	0	0	0	0
2_254	3	32.1649	796.826	20929	0	0	0	0	0	0	0	0	0	0	0	0	0	0	0	0	0	0	0	0	0	0	0	0	0	0	0	0	0	0	0	0	0	0	0	0	0	0	0	0	0	0	0	0	0
2_255	2	32.0552	1020.93	7028.9	0	0	0	0	0	0	0	0	0	0	0	0	0	0	0	0	0	0	0	1365	0	0	0	0	0	0	0	0	1146	0	0	0	0	0	6354.38	0	0	0	0	0	0	0	0	1926.08	0
2_257	2	32.3325	398.342	212237	7435	1790	0	116436	58562	65174	87847.1	4575	95688.5	40642.2	92937	75904.3	52345.9	96033.9	64354	98236.5	55104.7	26941.3	26366.6	58108.6	58521.9	56857.9	84035.8	112175	55364.6	74546.3	64492.8	73930.7	53080.5	47839.6	32236.2	99661.1	47894.8	45417.6	153748	64229.8	51255.8	54454.1	64790.2	76680.3	121835	41740.7	116656	76559	41074.7
2_258	2	32.4328	198.978	48622.2	0	0	0	0	0	0	0	0	13198	0	0	0	0	0	0	0	0	0	0	0	0	0	0	0	0	48622.2	23532.7	0	0	0	0	0	0	0	13839	0	0	0	0	0	0	0	0	0	0
2_259	2	32.4265	198.954	36999.2	0	0	0	0	0	0	0	0	0	0	0	0	0	0	0	0	0	0	8404.62	17801.8	0	0	4289	0	0	0	0	0	0	0	0	0	36999.2	4072.52	0	0	0	0	0	0	0	0	0	0	0
2_260	4	32.2612	198.93	141698	7748.09	0	1538.32	0	0	0	0	1574.97	0	0	0	0	0	0	0	0	2025.66	0	0	0	0	0	0	12812.9	0	0	0	0	0	0	0	0	0	0	0	22622.5	0	0	0	0	39480.3	8416.66	0	0	0
2_261	2	32.3951	199.05	22609.8	0	0	0	0	14573.8	0	0	0	0	0	0	0	8751	0	0	0	0	0	0	0	0	0	0	0	0	0	0	0	0	0	0	22609.8	0	0	0	0	0	0	0	0	0	0	0	0	0
2_263	2	32.4155	199.063	71959	0	0	0	1573	1370	1681	0	0	71959	0	0	0	0	0	0	0	0	0	0	0	0	0	0	2454	0	6161.71	0	0	0	0	0	0	0	0	0	0	0	0	0	0	0	0	0	0	0
2_264	2	32.5355	198.96	70379.2	0	0	18984.2	70379.2	0	41068.3	48228.9	0	0	0	0	0	0	0	0	0	0	0	25582.5	3002	1978.68	0	0	0	0	0	0	0	0	0	0	0	0	0	0	0	0	0	0	0	0	0	16083.2	0	0
2_265	2	32.512	870.518	164124	0	0	0	52695.5	0	0	1821	28371.5	115875	0	41311.4	40604	70983.6	67763.3	3829.6	5744	0	10712.7	1751.9	6248.22	5736	0	4023.48	21863.3	2459.46	0	17397.8	0	4735.01	0	1891.82	102120	5333.95	2503.43	64207	6488.94	1773.89	1587.01	1034.35	0	6730	22729.2	13531.2	7119.85	0
2_266	2	32.7011	430.209	172453	32947.5	28815	8424.51	0	1805.04	10631.3	39599.3	2813.48	0	33322.5	20270.5	0	0	0	0	172453	1390.33	13892.3	0	7142.59	7649.79	10630.5	0	127796	72058.6	45177.7	4385.8	1228.22	17911	8327.05	45468.1	2041.73	3409.19	3598.15	0	0	17803.2	0	0	0	57565.4	6150.06	0	7308.67	15083.8
2_267	2	32.5965	535.584	11130.8	0	1676.13	0	0	0	0	0	0	9227.87	0	11130.8	0	0	0	0	0	0	0	0	0	0	0	0	0	0	0	0	0	0	0	0	0	0	0	0	0	0	0	0	0	0	0	0	0	0
2_268	2	33.2027	868.504	487927	85749.2	26824.9	12703	168047	251641	109306	151591	84763.6	189677	63246.6	56968.5	136275	127500	173724	61434	170573	32241.7	56601.9	13156.3	37188.8	144031	86778.3	177162	87078.2	288781	125155	127372	38728.8	53179.7	68594.4	4560	147097	182918	1408	174547	275768	10648	36140.9	145130	54703	103638	68794.8	90545.3	184710	0
2_269	3	34.4791	578.317	14551.7	0	1362.4	0	6330.81	0	0	0	0	1005	0	3122.77	0	0	0	0	0	0	0	1793.49	0	0	0	2099	1866.46	0	0	5473.04	0	0	3668.76	0	0	0	0	0	2036.4	0	3369.1	2127.61	0	0	0	0	0	0
2_270	3	34.493	485.178	13598.6	1287.79	0	0	0	0	0	0	0	0	0	0	0	0	0	0	0	0	0	974.157	0	0	0	0	1305.07	1575.58	1307.75	1795.3	0	2037.65	1554.85	0	0	0	0	0	0	3047.04	3316.3	1792.45	1157.58	0	0	0	0	1726.87
2_271	3	34.8395	1230.65	20950.9	0	1029	0	5396.13	0	11717.5	1336	0	12438.3	0	8748.29	4529.41	2486	4552.42	0	0	0	0	1332	3003.46	0	0	11078.8	2504	1440	0	1698	11342.9	0	0	0	4532.05	0	0	2054	0	0	0	3894.21	0	3832.27	0	0	8184.4	0
2_272	2	35.1793	867.473	14947.7	7892.98	0	0	8181.07	0	0	0	0	0	0	0	0	0	0	0	0	0	0	0	0	0	0	0	0	0	0	0	0	0	2482	0	0	0	0	9361.74	0	0	0	0	14947.7	0	0	0	0	0
2_273	2	35.2077	482.238	7547.54	0	0	0	0	0	0	1423	0	0	0	0	0	0	0	0	7333.91	0	0	0	1660	0	0	0	1531	0	0	0	0	0	0	0	0	0	0	0	0	0	0	2243	2677	0	0	0	0	0
2_274	2	35.5142	244.096	7246.94	0	0	0	0	0	0	0	0	0	0	0	0	0	0	0	0	0	0	0	0	0	0	0	0	0	0	0	0	0	0	0	0	0	0	0	0	0	0	0	0	7246.94	0	0	2917.76	0
2_275	2	35.5115	595.384	11063.6	0	0	0	2362	0	0	1270	0	7272.09	0	4395.53	1613	2304	0	1231	0	0	0	0	0	0	0	1593	0	0	1221	0	0	0	0	0	5619.21	0	0	4506.11	0	0	0	0	0	1309	0	2214	0	0
2_276	3	35.6334	413.305	130245	5333.79	0	0	6521.57	0	1910.77	4574.75	2967.98	5775.19	0	7682.06	4274.63	5489.69	8777.28	0	4791.06	0	0	0	4946.96	5953.5	4635.16	8244.29	33365.2	0	3759.18	7547.6	7814.58	0	3218.4	0	5442.92	4594.23	4894.34	20336.4	1828.92	0	1249.16	1362.19	10697.8	8242.34	3615.95	6405.62	4481.2	2425.25
2_277	2	35.7666	737.41	25283	0	0	0	0	0	0	0	0	1287.59	2835	5043.46	0	2321	2626	0	0	0	0	1446	0	0	0	0	5806.96	0	0	0	0	0	1262	1793	4495.99	0	0	6496.3	11680.9	0	0	0	0	0	0	0	0	0
2_278	2	36.1733	751.389	41440.9	0	0	0	0	0	0	0	0	0	0	0	0	0	0	0	0	0	0	0	0	0	0	0	1158.99	0	0	0	0	0	0	0	0	0	0	0	0	0	0	0	0	0	0	0	0	0
2_279	2	36.3273	1080.56	39564.7	5085.53	2595.92	1599.68	10827.1	4167.37	0	9021.97	7209.17	23578.9	0	8210.56	4958.7	14013.3	14928.3	4297.04	6338.62	3709.98	0	0	5350.66	2881.7	1682	4189.72	14383	0	9409.74	2675	2992	3350.04	0	0	18614.5	3599.19	7370.35	4457.15	4086.1	0	0	0	4974.35	4867.37	3220.55	6554.74	1280	0
2_280	2	36.4117	723.422	5320.85	0	0	0	0	0	0	1035.61	0	1126.7	0	0	0	0	0	0	0	0	0	0	0	0	0	0	0	0	0	0	1013.55	0	0	0	1061	0	0	0	0	0	0	0	0	0	0	0	0	0
2_281	2	36.9389	741.433	5084.27	0	0	0	0	0	0	0	0	0	0	2501.01	0	0	0	0	0	0	0	0	0	0	0	0	0	0	0	0	0	0	0	0	0	0	0	0	0	0	0	0	0	0	0	0	0	0
2_282	6	37.0851	1052.57	45327.2	0	0	0	0	2211.71	1067.96	2228.66	0	0	0	0	0	0	0	4188.09	0	1931.51	0	0	0	0	0	0	0	0	2737.22	0	0	0	0	0	0	1819.82	0	0	2313.42	0	0	0	1547.6	0	0	4212.12	0	0
2_283	2	38.2009	739.425	5804.47	0	0	0	0	0	0	0	0	0	0	1326	0	0	0	0	0	0	0	0	0	0	0	0	0	0	0	0	0	0	0	0	0	0	0	0	0	0	0	0	0	0	0	0	1200.93	0
2_284	2	40.6259	581.404	5985.26	0	0	0	0	0	0	0	0	2248.29	0	0	1505.89	4187.75	1688.33	0	0	0	0	0	0	0	0	0	0	0	0	0	0	0	0	0	0	0	0	0	0	0	0	0	0	0	0	0	0	0
2_285	4	47.5528	873.521	32544.2	11868.1	0	0	0	5269.66	8764.86	20861.9	0	0	0	0	0	0	0	16200	1031	1611	0	0	1178.58	0	0	0	1184.58	4977.8	22007.9	3442.15	0	0	0	0	0	0	18498.7	0	0	0	0	0	0	1627.43	0	3634.15	1681.41	0
2_287	2	47.7034	288.289	32085.5	16239.6	4851.82	5370.31	12389.8	15362.9	7821.56	12327	12560	15227.8	2561.94	5671.95	13987.5	3000.59	8860.82	6241.71	25099.3	9615.55	5527.05	10943.5	0	16377.5	7670.05	2522.51	22808.3	14107.1	2364.79	10487.8	7482.76	3372.22	11541.8	5753.77	6922.86	2732.47	6833.15	11527.4	10740.6	13544.7	20980.3	11718.8	12266.6	14260.1	6904.13	10642.2	8795.82	5626.61
2_288	2	47.7783	230.248	630825	577638	594316	552766	546251	572885	595074	545192	550233	571712	582929	559992	561327	565056	630825	577057	544408	528487	526250	534175	540764	591908	533759	517740	569325	508174	549544	549900	522430	597401	539438	534189	535911	529367	527799	531332	534912	568253	519277	520975	493895	543787	510304	530899	513230	527787
2_289	4	48.0426	353.23	186125	10421.5	18351.2	1082	21312.8	50512.5	0	12937.9	14495.2	1077	1483	15432.1	9372.94	8463.89	14204.6	0	17033.4	6425.64	10587.8	6125.75	5916.83	8543.86	7182.36	17527.7	28287.1	32600.9	29570.7	0	0	21625	14023.7	0	0	0	11743.3	0	18647.1	19767.8	16829.8	1882	16653.8	24233	0	4655.29	14510.5	2747
2_290	2	48.0671	258.279	321190	281636	269388	243391	229423	215584	208794	194338	202685	199086	217864	202245	204382	203008	203447	199286	197214	212630	183947	197907	189690	208915	189270	190946	208047	191086	203024	202786	191391	216461	204005	204963	218344	198621	196668	193659	202513	218376	201826	197871	188437	204429	206180	202246	199708	213267
2_291	2	48.0845	920.725	11711.1	0	0	0	0	0	0	0	0	0	0	0	0	0	0	5025.92	4209.21	7512.21	4908.24	8707.58	3341	8390.43	7447.94	3939.25	2687.65	1315.18	0	0	0	0	0	0	0	0	0	0	0	0	0	0	0	0	0	0	0	0
2_292	2	48.1149	228.196	372241	227165	242909	227353	302671	243754	270339	273237	286995	265029	239872	239453	267347	228880	283577	225080	263626	253065	234848	293458	240348	306629	234074	230382	277154	239894	236981	372241	232128	252332	266117	270190	276980	228808	300765	290769	310236	280406	297568	253838	236095	290015	265325	275847	222494	283623
2_293	2	47.968	361.277	6179.65	0	0	0	0	0	0	0	0	0	0	0	1144.93	0	0	0	0	1160.41	0	0	0	0	0	0	0	1092.72	0	0	0	0	0	0	0	0	0	0	0	0	0	0	1282.25	0	0	1074.34	0	0
2_294	2	48.2409	332.331	42449.2	26593.2	24690.6	12672.9	19584.2	18031.2	22261.7	24915.1	19260.3	26829.8	20835.4	18661.8	19650.3	12753	16270.9	15776.1	27044.7	20376.3	18825.4	17292.9	12492.9	16664.5	21763.8	42449.2	20078.4	13758.7	25888	20783	12916	20167.2	15305.4	29650	32775.8	21740.3	18996.6	17346.8	13987	30077.6	16294	20036.7	13086.9	21427.5	20117.1	25472.8	17374.8	23538
2_295	2	48.3203	639.386	4830.89	0	0	0	0	0	0	0	0	0	0	0	0	0	0	0	0	0	0	0	0	0	0	0	0	0	0	0	0	0	0	0	0	0	0	0	0	0	0	0	0	0	0	0	0	0
2_296	3	48.5085	362.29	181985	2361.67	2257.69	2493.66	2076.71	2435.66	3253.55	2176.7	1881.74	2528.65	0	2145.7	2367.67	2155.7	2229.69	1882.74	2180.7	1850.74	1445.8	0	1768.76	2795.61	1724.76	2236.69	2141.7	2133.71	1931.73	0	1688.77	4306.63	0	2387.67	1923.73	2069.71	1615.78	1684.77	1661.77	2069.71	2749.77	1442.8	1351.81	1291.82	1071.85	0	2033.72	1678.77
2_297	2	48.8167	194.582	4451.21	0	0	0	0	0	0	0	0	0	0	0	0	0	0	0	0	0	0	0	0	0	0	0	0	0	0	0	0	0	0	0	0	0	0	0	0	0	0	0	0	0	0	0	0	0
2_298	2	48.9077	441.285	12764.2	0	0	0	0	0	0	0	0	0	0	0	0	0	0	0	0	0	0	0	0	0	0	0	0	0	0	0	0	0	0	0	0	0	0	0	0	0	0	0	0	0	0	0	0	0
2_299	3	48.9538	393.286	228429	155103	182632	194972	174474	153634	157664	153692	162905	172526	199084	196395	168046	167120	170512	167001	170540	180637	153302	156760	228429	211239	164730	150325	177504	156892	190919	167694	162353	179153	165421	155341	171294	155741	145885	135460	181269	155365	170441	126079	132009	140043	122996	135450	127091	149276
2_301	2	49.1278	408.183	7073.11	0	0	0	0	0	0	0	0	0	0	0	0	0	0	0	0	0	0	0	0	0	0	0	0	0	0	0	0	0	0	0	0	0	0	0	0	0	0	0	0	0	0	0	0	0
2_302	2	49.3514	210.193	42222.8	17246.9	4187.4	0	2373	6405.81	5449.59	6710.55	13729.5	6607.44	0	1079.49	9143.9	2659.77	2395.57	9061.54	14848.4	7563.28	6099.34	4126.69	0	4478.21	5694.93	2979.18	20802.1	5762.18	0	11164.6	3672.69	3226.23	8969.09	0	42222.8	3131.99	3913.37	3564	6229.53	6548.94	9181.31	8426.46	25920.1	8557.19	5493.67	4746.93	8251.13	4339.63
2_304	4	49.3714	997.665	134491	0	0	0	0	0	0	0	0	0	0	0	0	0	0	0	0	0	0	0	0	0	0	0	0	0	0	0	0	0	0	0	0	0	0	0	0	0	0	0	0	0	0	0	0	0
2_305	2	49.4928	409.342	13644.7	12274	13644.7	10602.4	8242.21	4849.7	1412	2625.12	3578.7	2366.49	1554.73	1883.11	1535.36	1532.45	1936.39	1322.25	0	0	1092.67	0	0	0	0	0	0	0	0	1470.46	0	0	0	0	0	0	0	0	0	0	0	0	0	0	0	0	0	0
2_306	2	49.4951	211.133	39286.6	0	0	0	0	0	0	0	0	0	0	0	0	1295.39	0	0	0	0	0	0	0	0	0	0	0	0	0	0	0	0	0	0	0	0	0	0	0	0	0	0	0	0	0	0	0	0
2_307	3	49.3949	204.595	39696.6	0	0	0	0	0	0	0	0	0	0	0	0	0	0	0	0	0	0	0	0	0	0	0	0	0	0	0	0	0	0	0	0	0	0	0	0	0	0	0	0	0	0	0	0	0
2_308	2	49.621	337.235	60923.6	10804.1	5858	0	0	0	0	0	0	0	0	0	0	0	0	0	7727	0	4034	2724	0	2428	4162	0	21141	0	0	0	0	0	7336.65	0	60923.6	0	0	5946	0	0	0	0	2342.69	0	0	0	7072.88	0
2_309	2	49.7057	640.346	15422.9	0	0	0	0	0	0	0	0	0	0	0	0	0	0	0	0	0	0	0	0	0	0	0	0	0	0	0	0	0	0	0	0	0	0	0	0	0	0	0	0	0	0	0	0	0
3_2	5	1.71705	1134.46	23432.5	1993.47	0	3976.17	4345.04	8484.55	23432.5	1903.7	0	1095.75	0	12174.4	0	0	0	1451.14	0	0	1092.85	0	0	0	2834.34	0	0	0	1063	0	0	0	0	0	0	0	2374.74	0	0	0	1492.01	0	0	0	0	0	0	0
3_4	4	1.71869	521.066	46524.1	0	2982.46	1404.2	0	3179.01	0	0	0	0	26366.7	0	0	0	0	0	0	0	0	0	7626.31	0	0	11278.3	26250.4	5397.77	0	0	0	0	7657.88	16468.8	0	0	0	0	0	0	1821	8060	16930.8	0	0	0	0	0
3_5	4	1.70005	309.166	62731.5	6461.41	0	0	0	6402.04	0	5205.74	0	0	5131.52	4647.66	3861.01	0	3689.83	0	0	0	0	5534.25	6364.43	0	0	3759.09	13194.9	5187.92	0	0	0	0	10077	13416	0	0	0	5628.25	0	0	4057.92	6960.11	11768.1	4770.36	4707.03	0	3785.81	2533.11
3_6	6	1.74261	304.892	88803.5	0	27975.2	0	0	0	0	0	12198.4	2828	35411.6	2917.93	0	68682.7	3423.7	0	0	1688.89	16234	0	0	1674.27	0	24223	0	0	22751.7	0	1994.09	45451.1	0	0	9388.96	50680.4	3622.25	0	0	0	0	0	0	2336.08	28060.6	0	2967.14	0
3_7	13	1.76575	290.847	7.41521e+06	5.66004e+06	5.70222e+06	6.48705e+06	6.95546e+06	6.31781e+06	7.41521e+06	6.43075e+06	4.16565e+06	5.56959e+06	4.57701e+06	6.5502e+06	4.29692e+06	4.6975e+06	4.62963e+06	5.32755e+06	5.79293e+06	5.42577e+06	5.48414e+06	5.63094e+06	4.64143e+06	5.15357e+06	6.04411e+06	5.02787e+06	6.39697e+06	4.48432e+06	5.5281e+06	5.31977e+06	5.37394e+06	5.85393e+06	4.4152e+06	4.46287e+06	4.43914e+06	4.89345e+06	5.78342e+06	4.87257e+06	5.35013e+06	5.50271e+06	4.92106e+06	4.44763e+06	5.07424e+06	5.03029e+06	4.58766e+06	5.03101e+06	5.23976e+06	5.55822e+06
3_10	2	1.75456	535.434	28166.7	0	0	0	0	0	0	0	0	0	0	0	0	0	0	0	0	0	0	0	0	0	0	0	0	0	0	0	0	0	0	0	0	0	0	0	0	0	0	0	0	0	0	0	0	0
3_11	4	1.79577	215.088	267248	130142	95282.1	91320.2	86670	144080	122784	146005	86876.6	57367	178806	124620	74139.5	60192.5	90019.4	62303.4	66524.1	51744	70861.7	78462	141597	96707.2	98522.3	116358	267248	148694	71260.2	72542.6	32601	47195	151752	168159	61659.9	62744.8	20788	78513.1	59346.5	80572.5	65363	148045	196125	111416	88739.7	38524	61986.6	81145.5
3_12	2	1.87847	198.814	45884.5	0	0	0	0	0	0	0	0	0	0	0	0	0	0	0	0	0	0	0	0	0	0	22304.1	0	0	0	0	0	0	0	0	0	0	0	0	0	0	0	0	0	45884.5	0	0	0	0
3_15	2	1.93756	435.15	106262	88021.3	71463.8	62134.5	48501.8	55749.8	0	37586	74344.5	18975	99437.8	17437.9	71936	67510.1	15697	38816.3	51301.5	41859	49802.8	52093.9	75545.2	17540	51231.4	98052.7	103289	69263	69935.6	29818	0	68220.5	43905.6	85809.4	34998.9	22916	0	44899.5	20687	9562.94	57589	61927.5	98396	0	79518.2	16450	68379.8	35916.8
3_16	2	1.88776	450.591	8309.4	0	0	0	0	0	0	0	0	0	0	0	0	0	0	0	0	0	0	0	0	7759.94	0	0	0	0	0	0	0	0	0	0	0	0	0	0	0	0	0	0	0	0	0	0	0	0
3_19	2	2.00835	195.841	140417	0	0	0	0	0	0	0	0	19985.4	0	0	0	0	0	0	0	0	0	0	0	0	0	0	0	0	0	0	0	140417	120794	0	0	7243.61	0	0	0	12291.9	0	0	0	0	0	0	0	0
3_20	2	1.82647	684.181	12734.2	0	0	0	0	0	0	0	1091.67	0	0	0	0	0	0	1303	0	0	0	2999	0	0	12734.2	0	0	0	0	0	0	0	0	0	0	0	0	0	0	0	0	0	0	0	0	0	0	0
3_21	3	1.94819	199.184	281003	0	0	0	0	0	0	0	0	0	0	0	0	21382.1	0	0	0	0	0	0	0	0	0	0	0	0	0	0	0	0	0	0	0	0	0	0	0	0	0	0	0	0	0	0	0	0
3_22	2	2.10165	199.197	239704	0	0	0	0	0	0	0	0	0	0	0	6361.33	20767.7	11997.6	0	0	0	0	0	0	0	0	0	0	0	0	0	0	0	0	0	0	0	0	0	0	0	0	0	0	0	0	0	0	0
3_27	2	2.02777	199.082	240524	0	56986.7	0	0	0	0	0	31555	0	0	240524	0	0	0	235309	0	0	0	0	0	0	0	0	0	0	0	0	0	0	0	11402.8	0	0	0	0	0	0	0	0	0	0	0	0	0	0
3_28	2	1.98573	554.377	33652.3	0	0	0	0	0	0	0	5421	0	0	0	0	33652.3	0	0	0	0	0	0	0	0	0	6121.5	0	0	0	0	0	0	0	0	0	0	0	0	0	0	0	0	0	3873	0	0	0	0
3_29	3	2.05125	143.05	1.61837e+06	1.09422e+06	775830	1.27195e+06	1.28918e+06	1.04548e+06	1.44496e+06	946819	904094	1.08345e+06	29431.6	1.18401e+06	1.04628e+06	863219	1.06779e+06	1.24789e+06	978036	1.17518e+06	827583	1.0817e+06	546311	924596	1.1655e+06	29332.6	16900.9	691685	515315	926425	944697	558551	732200	56290	943254	625879	1.31405e+06	718723	778634	842727	8441.82	65626.9	12013	836445	588193	989265	971047	838974
3_30	2	2.3118	310.113	311901	0	26199	13290	0	0	17424	0	15246	0	0	29744	19135	11101	0	6102	24982	32757	17193	24812	0	0	0	0	0	0	0	14636	0	0	0	37206	12479	0	13735	24808	0	0	0	0	5503	0	0	0	0	0
3_31	3	2.07145	490.176	2.62512e+06	936215	971183	602070	862412	670992	455433	945523	1.03219e+06	1.04939e+06	959243	1.15157e+06	861799	1.27667e+06	956539	970367	900429	1.12839e+06	1.15926e+06	1.05182e+06	791094	1.21145e+06	624091	852854	2.62512e+06	1.11929e+06	1.12846e+06	1.11824e+06	862155	1.10208e+06	934137	1.07781e+06	1.11361e+06	1.2519e+06	1.19032e+06	715366	986033	1.03054e+06	1.29895e+06	908109	1.42129e+06	854655	1.11617e+06	1.13056e+06	980415	927789
3_32	10	2.11353	325.113	5.84439e+06	4.06582e+06	571340	3.40843e+06	1.4988e+06	2.88124e+06	2.42644e+06	2.41673e+06	839242	1.06245e+06	2.00878e+06	2.54792e+06	714214	493023	1.11304e+06	1.07595e+06	768319	828557	2.08695e+06	2.25219e+06	5.84439e+06	1.85329e+06	1.22082e+06	1.50973e+06	4.35139e+06	3.09413e+06	885107	1.1411e+06	185521	268538	4.15894e+06	2.36849e+06	1.33119e+06	546404	831805	3.46891e+06	480551	494452	1.79162e+06	3.69589e+06	2.46601e+06	3.28654e+06	2.38774e+06	675664	851923	838378
3_34	3	2.12396	273.082	1.44313e+06	913681	543219	824421	1.16173e+06	918475	1.26392e+06	844669	661740	830860	501634	1.20915e+06	259113	789864	966224	1.21604e+06	741741	1.21912e+06	827356	961109	377622	894371	817873	249184	245569	548449	499546	775787	776103	531885	470633	351704	857291	619437	1.28784e+06	697118	530328	623043	286674	354202	329231	641607	536091	952232	787212	565755
3_38	2	2.15836	349.135	612629	233004	377425	182557	176942	195475	176396	224287	343093	196942	337516	449153	305446	362070	286098	196510	291919	290591	292652	117536	231469	254711	182494	251252	342460	123088	451443	229337	245156	349652	295007	252899	198151	346589	146141	121162	423068	281059	513102	176158	342580	174640	196936	193461	232245	234332
3_40	2	2.20331	189.123	1.36465e+06	546624	707439	826074	404686	301284	248417	408260	291147	237607	265009	231872	321515	162608	337398	296603	882422	314749	604132	395944	368864	567747	988205	130607	297560	602070	235811	606289	279971	286469	824825	346995	308551	258840	652743	582760	225691	476012	578643	207097	836159	739471	431325	410074	271278	542637
3_41	2	2.2235	295.077	49983	0	0	0	0	0	6231	0	0	0	0	0	0	0	0	11348	0	0	0	0	0	0	0	0	0	0	0	0	32304	0	0	0	0	0	22589.7	0	0	0	0	0	0	0	0	0	0	0
3_42	5	2.23373	198.989	504235	0	0	0	0	30205.3	0	0	0	0	0	0	0	0	0	0	0	0	0	0	0	0	0	0	504235	0	0	185019	0	216741	139479	21102.9	0	0	0	0	0	0	0	0	0	0	0	0	0	110693
3_43	3	2.22426	195.755	201394	0	0	22327.5	0	0	0	0	0	0	0	0	0	0	0	0	0	0	0	0	0	0	0	158733	0	0	0	0	0	0	0	0	0	0	0	0	0	15458.9	18008.5	0	0	91544.4	0	0	0	0
3_45	5	2.23772	198.055	1.08234e+06	427782	101934	475173	514880	734010	1.08234e+06	259992	89553.1	274426	211907	164489	159235	52949	288645	246648	180793	65545.3	398835	327352	19687	386735	350536	94593.7	62518	608193	62328	181831	31110.9	34287	91316.5	99039.3	105432	59050	149891	213543	55857	135557	29402	67484.5	236093	113765	101207	43000	299146	189753
3_46	3	2.26409	199.182	209866	0	0	0	0	0	0	0	0	0	0	0	0	0	0	0	0	0	0	0	0	0	0	0	0	0	0	0	0	0	0	0	0	0	0	0	0	0	0	0	0	0	0	0	0	0
3_47	2	2.24517	166.545	75372.9	0	0	0	0	0	0	0	16723	15494	0	43473	39566.4	56894.5	20774	21265	0	28443	0	0	0	0	0	0	0	0	0	0	75372.9	0	0	0	0	0	49946.2	0	0	0	0	0	0	0	0	23951.9	0	0
3_49	2	2.24221	199.125	203863	0	0	0	0	0	0	0	0	0	0	0	143041	121655	0	0	0	0	0	0	0	0	0	0	0	0	0	0	0	0	0	0	0	0	0	0	0	0	0	0	0	0	0	0	0	0
3_50	2	2.29429	199.082	135740	0	43874	0	0	0	0	0	0	0	0	135740	0	0	0	84976	0	0	0	0	0	0	0	0	0	0	0	0	0	0	0	0	0	0	0	0	0	0	0	0	0	0	0	0	0	0
3_52	2	2.6002	1204.87	30306.3	0	0	0	0	0	0	0	0	0	0	0	15385.1	30306.3	8021.76	0	0	0	0	0	0	0	0	0	0	0	0	0	0	0	0	0	0	0	0	0	0	0	0	0	0	0	0	0	0	0
3_55	4	2.30289	254.975	286815	82781.1	28070	222699	205816	144491	134082	129099	210680	227384	0	76619.2	215213	79698.3	197075	210114	228952	201690	71899.3	233535	37022.1	114855	160985	0	45149.9	101474	10471	194103	171088	21348.4	51034.3	45317.9	161906	0	196921	123952	148520	136531	79986.4	100236	51198.8	82603	51967.2	208797	200775	125744
3_60	2	2.31752	524.197	675820	133967	129916	117579	120495	140501	110541	263544	83842.7	69755.9	185835	215613	89322	107966	98713.3	67151.4	123042	59634	216976	145164	503349	207895	66583.8	120876	675820	347243	253801	150918	28316.9	74588.7	285086	184747	115179	170552	61884.6	152891	65385.6	75130.9	124698	148279	228429	145023	260525	74533.8	99095.3	74691.9
3_61	2	2.67614	389.024	89068	1317	0	0	4501.59	1796	0	6648.65	0	0	0	0	0	0	0	0	0	0	0	0	0	0	0	0	0	0	0	0	2539	0	0	0	3286	0	0	0	0	2661	0	0	0	1721.7	0	9736.29	7854.49	1072.81
3_62	2	2.62987	783.132	15404.8	0	0	0	0	0	0	0	0	0	0	0	0	0	0	0	0	0	0	0	0	0	0	0	0	0	0	0	0	0	0	0	0	0	0	0	13248.6	0	0	0	15404.8	0	0	10284.7	0	0
3_63	3	2.73617	450.164	82606	7731	12915	10121	4476	18642.9	6209	17332.7	12882.6	12912	34512.1	14001.5	9812	14129.9	12140.7	4440	6818	4757	8556	6496.64	10408.1	14676.4	10019	19832.6	23524.1	11196	16151	10011	0	33875.8	9059	13799	7557	29933.4	5926	6275	5485	14179	4492	4511	4859	7585	10981	4899	7314	15031
3_64	3	2.75039	341.051	50772.6	21275.6	10667.5	23946.8	9153.96	20391.1	23424.8	13853.7	24819.3	30275	17693.4	41023.8	26390.3	29027.9	26041.4	25066.4	4868	24202.6	19628.5	17125.9	9341.06	27118.4	15612	8503.24	0	13635.4	16053.1	19262	17257.1	25678.6	13111.2	9128.2	28756.8	32040.4	29765	10012.4	13759.3	20081.3	9078.59	1568.8	6870	10046.7	15583.4	25217.5	23681.7	21043.7
3_65	2	2.89617	256.03	41477.3	40018.9	34797.8	34938.5	36777.2	32681.2	24701.3	29097.1	40341.6	34121.9	24917.1	34192.2	38729.4	27957.6	32006.2	33977.5	30341.7	14258	25212.6	29930.2	12376	28129.9	23453	19512	27426.2	26652.9	20585.9	26134.9	32720.9	20322.1	24280.9	22896.5	26105.9	16175.3	24454.4	11353	22977.5	11757.6	10190	7967	13957	23352.7	8558	8568	22303.1	8111
3_66	2	2.9187	587.094	9963.31	7857.85	0	6685.17	0	0	1326.99	1672	0	0	0	2466	0	0	0	0	0	0	0	0	9788.5	0	0	0	9963.31	2197	0	0	0	0	1934	0	0	0	0	2037	0	0	0	4435.22	1847	0	0	0	0	0
3_67	2	3.14025	222.36	6241.28	0	0	0	0	0	0	6145.18	0	0	0	0	0	0	0	0	0	0	0	0	0	0	0	6241.28	0	0	0	0	0	0	0	0	0	0	0	0	0	0	0	0	0	0	0	0	0	0
3_68	2	3.19957	274.491	11231.4	0	0	0	0	0	0	0	0	0	0	0	0	0	0	0	0	0	0	0	0	0	0	0	0	0	0	0	0	0	0	0	0	0	0	0	0	0	1034	0	1079	0	0	0	0	0
3_70	2	3.09217	199.197	69364.9	0	0	0	0	0	0	0	0	0	0	0	0	0	1978.79	0	0	0	0	0	0	0	0	0	0	0	0	0	0	0	0	0	0	0	0	0	0	0	0	0	0	0	0	0	0	0
3_72	2	3.92001	268.102	25411.2	0	6682	0	6502	8576.79	7852.13	6567.11	12627	13278.2	7124.85	6690	16339.1	13758	18044.3	12816	11221.7	2024.78	3198.44	12774.1	0	12652.9	19709.6	9117.36	13080	8988	8907.17	17597.1	22855.2	15072.2	12119.5	11517.5	14409.7	13880.3	20211.2	13756.8	16792.2	21120.7	23965.6	13704.6	16567.3	19316.9	12027	17109.2	15878.8	25411.2
3_73	2	4.8826	1204.77	8266.75	0	0	0	0	0	0	0	0	0	0	0	0	0	0	0	0	0	0	0	0	0	0	0	0	0	0	0	0	0	0	0	0	0	0	0	0	0	0	0	0	0	0	0	0	0
3_74	2	4.81654	196.068	29158	0	0	0	0	0	0	0	0	0	0	0	1070	0	0	0	0	0	0	0	0	0	0	0	0	0	0	0	0	0	0	0	0	0	0	0	0	0	0	0	0	0	0	0	0	0
3_75	2	4.80827	951.772	20917.3	0	0	0	0	0	0	0	0	0	0	0	0	0	0	0	0	0	0	0	0	0	0	0	0	0	0	0	0	0	0	0	0	1030.67	0	0	0	0	0	0	0	0	0	0	0	0
3_76	3	4.6749	150.063	166543	1261.73	0	0	0	0	0	0	0	0	0	0	0	0	0	0	0	0	1053.09	0	4789.82	0	0	0	166543	0	0	0	0	0	8586.45	1530.69	0	1068.91	0	0	0	0	0	2131.89	4241.84	0	0	0	4281.8	1354.68
3_77	5	6.17673	212.044	23861.4	0	0	0	0	0	1601	0	0	0	0	0	0	0	0	7169.59	0	4098.52	0	0	2282.88	0	0	0	0	0	4659.96	9074.82	8075.12	8610.07	0	0	1174	0	23861.4	0	0	5853.77	3995.15	0	3298.49	0	0	4268.01	0	4685.31
3_78	2	6.64749	346.095	10729.5	0	0	0	1272	0	0	2023	0	0	0	0	0	0	0	0	1081.77	0	0	0	0	0	0	0	0	0	0	0	0	0	0	0	0	0	0	0	0	0	0	0	0	0	0	0	0	0
3_79	2	7.45781	195.784	28611.7	0	0	0	2712	1061	0	0	0	0	0	0	0	0	0	0	3761	0	2633	0	0	3111.85	0	9706.7	0	0	0	0	0	0	0	0	0	0	2247.77	0	0	2985.35	0	0	15191.3	0	0	0	0	0
3_80	2	8.14663	448.194	162401	0	2715.65	0	7031.09	0	4999.35	0	0	0	0	0	0	0	0	0	0	0	27971.9	0	17085.2	28504.8	0	0	162401	1344.83	0	0	0	0	0	75038.7	0	32386.5	65752.8	1387	3302.57	0	0	0	0	0	25339.2	0	0	0
3_81	2	8.44921	195.783	6266.46	0	0	0	0	0	0	0	0	0	0	0	0	0	0	0	0	0	0	0	0	0	0	4737.77	0	0	0	0	0	0	0	0	0	0	0	0	0	0	0	0	0	0	0	0	0	0
3_82	2	10.1475	381.058	6586.34	0	0	0	1143	0	0	2324.57	0	0	0	0	0	0	0	0	0	0	0	0	0	0	0	1075.53	0	0	2740.94	0	0	0	0	0	0	0	0	0	0	0	0	0	1611	0	0	0	0	0
3_83	2	10.4798	298.092	32551.7	4690.45	8025.77	5795.16	4397.65	14800.4	6106.25	12417.2	3770.66	3580.92	10605	11297.9	4477.59	0	4960.12	2193.05	13197.4	2526.29	8154.83	0	8396.57	7513.38	0	23405.9	27373.1	9959.73	7771.5	13486.8	0	3024.23	7084.79	8424.5	4631.7	3558.77	2429.02	0	5820.2	6869.05	7095.38	22557.9	7347.72	0	16068.4	3582.85	8715.37	7400.7
3_84	2	10.6064	194.081	9803.35	1510.97	0	1340.69	0	1156.71	988.392	1361.24	0	0	0	0	0	0	0	0	0	0	0	0	0	0	0	3061.73	0	0	0	0	0	0	1866	0	0	0	0	0	0	0	1075	0	0	0	0	0	0	0
3_85	2	11.5393	496.241	6680.29	1491.9	0	0	3789.66	0	0	0	2940.66	1025.38	0	0	2919.65	0	0	0	0	0	3716.77	0	0	1352.92	0	0	0	0	0	0	0	0	0	0	1207.13	0	0	0	0	0	0	0	1186	0	0	0	0	0
3_86	2	12.1828	461.474	6857.37	0	0	0	0	0	0	0	0	2239.39	0	0	0	0	0	0	0	0	0	0	1055	0	0	0	0	5013.78	0	0	0	0	2668.7	0	0	0	0	0	0	0	0	0	0	0	0	0	0	0
3_87	4	12.2678	238.055	162634	59398.9	78574.6	75043.9	119159	82684.6	103030	101854	71497.3	104735	46650.1	108982	67561.9	92060.8	107933	92810.3	98218.4	76533	96140.1	96480.5	82574.4	112256	107761	105383	104416	133180	77975.8	111573	118716	89275.1	73026.4	75104.8	127903	101468	87471	141352	108463	105106	83085.4	91886.8	113272	140195	115537	90917.6	92361	82578
3_91	2	12.7621	188.092	8289.63	1306.07	0	1108.38	0	1197.63	1004.74	1423.14	0	990.347	0	0	0	0	0	0	0	0	0	0	0	0	0	1445.22	0	1022	0	0	0	0	0	0	0	0	0	0	0	0	0	1868.42	0	1868	0	0	0	0
3_92	2	15.7173	796.38	9806.37	1250.63	0	0	0	0	0	0	0	0	0	1455.12	0	0	0	0	0	0	0	0	0	0	0	1641.83	4655.17	0	0	0	0	0	1211.12	0	0	0	0	0	0	0	4004.54	2225.65	9806.37	0	0	0	0	0
3_93	2	15.7373	207.138	217081	128996	78867.1	105166	114177	111014	19300.4	60206.4	60647.8	76402.7	77673.4	82786.6	60524.6	51213.7	63756.8	28534.7	92554.6	30829.4	17004.6	82571.3	114106	15860	57608.8	119441	156764	94751.8	51753.5	102881	111562	57635.1	118872	92038	63091.6	14547.8	75801.6	73715	67804.4	69855.4	159190	141044	217081	103890	15288.4	103402	90580.7	74064.2
3_94	2	15.847	261.087	18767.7	7182.22	0	1053.81	3728.57	1589.55	0	3223.25	0	2121.36	1378.59	1194.12	3615.73	0	2112.53	0	3773.71	0	2353.91	4863.82	0	2389.23	4437	2088	4323.18	10562.9	0	9416.19	0	1392.33	3757.03	1746.54	1767.15	1554.23	0	3619.66	0	1638.61	1314.81	3114.34	3844.35	3330.2	3047.62	2709.1	0	1798.54
3_96	2	16.6744	198.91	13569.3	0	0	0	0	0	0	0	0	0	0	0	0	0	0	0	0	0	0	0	0	0	0	0	0	0	0	0	0	0	3102.68	0	1519.71	0	0	0	0	0	0	0	0	0	0	0	1462	0
3_97	2	19.8074	693.349	19933.3	1377	0	0	0	0	0	1291	1431	0	2449	2243	1946	0	0	3744	0	3657	19933.3	0	0	16044.2	0	0	13335.7	3331	1269	0	0	0	0	2178	1200	11456.9	2303	0	1309	0	1421	0	0	3644	15973.2	1449	0	0
3_98	2	23.4839	282.079	5545.05	0	0	0	0	0	0	0	0	0	0	0	0	0	0	0	0	0	0	0	0	0	0	0	0	0	0	0	0	0	0	0	0	0	0	1004	0	0	0	0	0	0	0	0	975.089	0
3_99	2	23.7561	531.317	33418	0	0	0	0	0	0	0	0	0	0	0	0	0	0	0	0	0	0	0	0	0	0	0	2349.64	0	0	2338	0	0	0	0	0	0	0	11278.6	0	9029.04	1941.43	1466.47	3672.95	0	0	0	33418	0
3_100	2	24.0133	375.191	26945.2	23488.1	17651	16023	23484	10458.2	10729.6	0	11539.4	8747	17014.8	15543.6	6102	6641	4720	2762	5793	0	16070.1	2472	5143	11701.3	6586	16031	13177.5	19902.2	12206	3826	6530	5487	20393.5	4093	3365	11854.2	5956	8110.77	1482.18	4563	10079.7	8866.62	7277	4761	11483.5	1854	12414	4116
3_101	2	24.1539	424.217	23465.4	18445.5	9543.32	12694.4	10408.1	10128.2	9216.78	4638.28	6442.76	8632.45	4820.56	11516.1	1769	1152	5585.06	2175.63	5578.15	2640.74	0	2528.31	7883.01	2435.09	1653	3653.09	2412	6864.97	1587.52	4745.26	6672.71	8249.26	5105.62	7616.83	5281.35	978.266	1518.33	3680.37	4370.17	10471.8	3527.71	1174	4588	4345.57	1114.72	4914.75	14078.4	0
3_102	2	25.7206	801.243	19146.7	0	2208	0	8273.74	0	4489	4217	0	0	0	0	0	0	0	0	1210	0	2093	3088	0	1217	3634	0	0	0	0	3145	0	0	0	6018.91	1375	0	0	9869.16	0	3957	1377	0	0	0	1074	0	0	1906
3_103	2	25.7377	693.25	22816.5	3057.15	5854.77	1668	8218.59	1726	1252	2854.29	2009	2984	1376	3949	2235	0	3555.13	1448.82	9266.5	6250.96	5511.74	0	4077	1086.62	1501	0	2812	1248	4755.43	2134	4726.37	2192	2076	2107	1657	1259	2084	1831	7177.73	2321	5560.56	0	9228.82	2873	6390.14	8169.66	0	1840
3_104	2	27.7852	640.314	27940.3	6756.42	5136.39	1074.16	11486.5	8731.41	0	15103.4	0	0	1449.81	8927.81	0	0	0	0	21820	0	0	0	1604.26	0	3339.32	0	1447	0	7288.91	6218.62	27493	6587.14	0	0	0	0	0	0	0	4499.9	0	0	0	4670.57	0	0	2843.94	6287.14
3_105	2	28.4658	488.155	31965.8	2217.78	4113.32	1570.4	0	1042.4	0	2909.8	0	0	1225.84	0	0	0	0	0	4086.15	0	2288.63	3070.92	0	1708.22	0	1088.99	8058.54	4714.11	1264.67	8598.83	0	7236.69	0	10586.7	0	2111.01	0	1060.85	0	7060.61	1716.96	0	1819.84	2978.71	0	2365.31	2820.51	7365.67
3_106	2	30.9761	592.356	5757.86	0	0	0	0	0	0	0	0	1300.32	0	2022.29	0	0	0	0	0	0	0	0	1107.21	0	0	0	0	0	0	0	0	0	0	0	0	0	0	5484.4	0	0	0	1326.52	0	0	0	0	0	0
3_107	3	31.5146	309.118	551123	0	0	0	0	0	0	0	0	9041	0	0	2271	1950	3770	0	2014	0	0	2430.2	1579	1627	0	0	1442	2131	1154	0	0	0	0	0	3960	0	89153	351759	165144	83421.4	115677	93882.4	152255	344358	132663	350767	316304	49201.8
3_108	2	31.7367	795.663	19840	0	0	0	0	0	0	0	0	0	0	0	0	0	0	0	0	0	0	0	0	0	4935.84	0	0	0	0	0	0	0	0	0	0	0	0	0	0	6526.94	0	0	3282	0	0	0	0	0
3_109	2	31.7585	253.18	29653	0	1479	0	14647.6	0	0	0	0	0	0	0	0	0	0	0	0	0	0	0	3321	0	0	0	0	0	0	0	0	0	0	0	0	0	0	0	0	0	0	0	0	0	0	0	0	0
3_111	3	31.8341	198.973	59842.9	0	0	0	0	0	0	0	0	0	0	0	0	0	0	0	0	0	0	0	0	0	0	0	0	0	0	27944.4	0	0	0	2512.04	59842.9	0	0	0	0	0	17999.5	0	0	0	0	0	0	0
3_112	2	31.8286	535.523	6905.01	0	0	0	0	0	0	0	0	0	0	0	3126	6905.01	0	0	0	0	0	0	0	0	0	0	0	0	0	0	0	0	0	0	0	0	0	0	0	0	0	0	0	0	0	0	0	0
3_114	3	31.7249	580.677	50801.3	0	0	0	0	0	0	0	0	6217	0	2025.5	0	1768	2949.14	2298.26	0	0	0	0	0	0	0	3141	8104	0	0	1037.86	0	0	0	0	0	0	0	2734	0	0	0	0	2802.87	4121.29	0	2852	1674.95	0
3_117	2	31.8517	607.658	11430.7	0	0	0	6422.38	0	0	0	0	7621.36	0	4217.88	0	0	2068.1	0	0	0	0	0	0	0	0	0	2876.31	0	0	0	0	0	0	0	0	0	0	0	0	0	0	0	0	0	0	0	0	0
3_118	2	31.7061	1047.54	9368.49	0	0	0	2560	0	0	0	0	2425.51	0	0	0	0	0	0	0	0	0	0	0	0	0	0	0	0	0	0	0	0	0	0	2479	0	0	0	0	0	0	0	0	0	0	0	1347	0
3_119	2	31.8971	303.156	47715.4	0	0	2219.5	11837	0	0	0	0	47715.4	0	1377.39	10516.7	0	0	0	0	9142.25	3306.5	0	0	0	0	0	1709	0	0	0	6352.63	0	0	3904.69	0	0	0	0	0	0	0	0	0	0	0	0	0	0
3_120	3	32.398	952.277	46878.1	0	0	0	0	0	0	0	0	0	0	0	0	0	0	0	1554.73	0	0	0	2342.44	0	3940.4	8692	0	0	0	0	0	0	0	0	0	0	0	0	0	0	2889.36	0	0	0	0	0	0	0
3_121	2	34.5069	295.102	4741.95	2378.3	0	0	0	0	0	1020.85	0	0	0	0	0	0	0	0	0	0	0	0	0	0	0	3086.2	0	0	0	3294.83	0	3081.81	2938.38	0	0	0	0	0	0	4069.69	4741.95	2831.43	1067	0	0	0	0	1759.42
3_122	2	35.6349	1068.59	30509.6	5325.87	1851.56	1031.24	18823.5	0	17667.5	6675.01	0	5544.95	0	4971.87	6029.51	5198.3	4132.86	0	4685.38	0	0	2803.04	9452.35	0	1580.38	6252.07	4458.26	14281.4	4928	2249	6762.53	5328.58	0	1007.91	5837.05	0	3285	3571.9	4304.27	0	0	3967.48	0	13666.1	0	0	4929.66	0
3_123	2	36.4515	413.305	45877.2	2229.09	0	0	1760	1719	2946	10060.1	0	0	0	8965.96	0	0	0	0	5156.86	0	0	0	5215.19	1125	3208	6519.88	0	0	7345.21	4049	0	0	2074	0	0	1958.09	0	16456.5	1310.65	1115	1018.96	2785	0	10415.1	1031.77	6875.49	2024.12	0
3_125	2	48.9605	366.3	15793.3	0	0	0	0	0	0	0	0	0	0	0	0	0	0	0	0	0	0	0	0	0	0	0	0	0	0	0	0	0	0	0	0	0	0	0	6593	0	0	0	0	0	0	0	1309.9	2219
3_126	2	49.2509	476.277	233188	10030	10617.3	25527.9	12733.3	47114.2	42719	13986.9	16748.6	22748.9	19515.2	49971.6	17814	7381	23798.7	16644.2	41842.1	12151.3	22994	11720	23579.3	47290.7	6040	2166.89	29762.2	19067.9	13629	8741.55	20611.5	22973.4	18775.9	233188	10341	15456.5	13672.4	13547.8	21491	45401.9	17582	25425.6	33120.5	23128.2	19044.7	34803.1	109086	21339.6
3_127	3	49.4377	229.143	37920.9	0	0	0	0	0	0	0	0	0	0	0	0	0	0	0	0	0	0	0	0	0	0	0	0	0	0	0	0	0	0	0	0	0	0	1123	0	0	0	0	0	0	0	0	0	0
3_128	2	49.5562	173.117	22697.9	0	0	0	0	0	0	0	0	0	0	0	0	0	0	0	0	0	0	0	0	0	0	0	0	0	0	0	0	0	0	0	0	0	0	0	0	0	0	0	0	0	0	0	0	0
[truncated: 17 more columns]
